# Supplementary material for: Tetra­kis(4-cyano­pyridine)­palladium(II) bis­(trifluoro­methane­sulfonate)
Source: Acta Crystallogr Sect E Struct Rep Online. 2010 Jul 17;66(Pt 8):m957–8. doi: 10.1107/S1600536810027704 (PMC3007218; doi:10.1107/S1600536810027704)
Supplement: Supplementary file 1 [file e-66-0m957-sup1.cif]

##############################################################################
###                                                                        ###
###        Electronic paper (Acta Crystallographica Section E)             ###
###                                                                        ###
##############################################################################
#                                                                            #
# This CIF contains the data in a paper accepted for publication in Acta     #
# Crystallographica Section E. It conforms to the requirements of Notes      #
# for Authors for Section E, and has been peer reviewed under the auspices   #
# of the IUCr Commission on Journals.                                        #
#                                                                            #
# Full details of the Crystallographic Information File format               #
# are given in the paper "The Crystallographic Information File (CIF):       #
# a New Standard Archive File for Crystallography" by S. R. Hall, F. H.      #
# Allen and I. D. Brown [Acta Cryst. (1991), A47, 655-685].                  #
#                                                                            #
# The current version of the core CIF dictionary is obtainable from          #
# ftp://ftp.iucr.org/pub/cif_core.dic. The current version number is 2.4.    #
#                                                                            #
# Software is freely available for graphical display of the structure(s) in  #
# this CIF.  For information consult the CIF home page http://www.iucr.org/  #
# cif/home.html                                                              #
#                                                                            #
# This file may be used for bona fide research purposes within the           #
# scientific community so long as proper attribution is given to the journal # 
# article from which it was obtained.                                        #
#                                                                            #
##############################################################################
                                             
data_global
_audit_creation_method     SHELXL-97
_journal_date_recd_electronic     2010-07-09
_journal_date_accepted     2010-07-13
_journal_name_full     'Acta Crystallographica, Section E'
_journal_year     2010
_journal_volume     66
_journal_issue      8
_journal_page_first     m957
_journal_page_last     m958
_journal_paper_category     QM
_journal_coeditor_code     EZ2223
_publ_contact_author_name     ' Edward RT Tiekink '
_publ_contact_author_address
;
Department of Chemistry, University of Malaya,
50603 Kuala Lumpur, Malaysia
;
_publ_contact_author_email
;
edward.tiekink@gmail.com
;
_publ_contact_author_fax     ' +60 3 7967 4193 '
_publ_contact_author_phone     ' +60 3 7967 6775 '
_publ_section_title
;
Tetrakis(4-cyanopyridine)palladium(II) bis(trifluoromethanesulfonate)
;
loop_
    _publ_author_name
    _publ_author_footnote
    _publ_author_address
    'Adrian, Rafael A. ' .
;
Department of Chemistry, University of the Incarnate Word, San Antonio,
TX 78209, USA
;
    'Gonzalez, David M.' .
;
Department of Chemistry, University of the Incarnate Word, San Antonio,
TX 78209, USA
;
    'Tiekink, Edward R. T.' .
;
Department of Chemistry, University of Malaya,
50603 Kuala Lumpur, Malaysia
;
    'Walmsley, Judith A. '
;
Additional correspondence author, e-mail: judith.walmsley@utsa.edu.
;
;
Department of Chemistry, University of Texas at San Antonio, San Antonio,
TX 78249, USA
;
data_I
_audit_creation_method     SHELXL-97
_chemical_name_systematic
;
Tetrakis(4-cyanopyridine)palladium(II) bis(trifluoromethanesulfonate)
;
_chemical_name_common     ?
_chemical_formula_moiety     'C24 H16 N8 Pd 2+, 2(C F3 O3 S -)'
_chemical_formula_sum     'C26 H16 F6 N8 O6 Pd S2'
_chemical_formula_iupac     '[Pd (C6 H4 N2)4] (C F3 O3 S)2'
_chemical_formula_weight     820.99
_chemical_melting_point     ?
_symmetry_cell_setting     monoclinic
_symmetry_space_group_name_H-M     'P 21/c'
_symmetry_space_group_name_Hall     '-P 2ybc'
loop_
    _symmetry_equiv_pos_as_xyz
    'x, y, z'
    '-x, y+1/2, -z+1/2'
    '-x, -y, -z'
    'x, -y-1/2, z-1/2'
_cell_length_a     18.550(4)
_cell_length_b     9.2993(19)
_cell_length_c     20.688(4)
_cell_angle_alpha     90
_cell_angle_beta     114.55(3)
_cell_angle_gamma     90
_cell_volume     3246.1(14)
_cell_formula_units_Z     4
_cell_measurement_reflns_used     4545
_cell_measurement_theta_min     2.4
_cell_measurement_theta_max     26.7
_cell_measurement_temperature     153(2)
_exptl_crystal_description     'block'
_exptl_crystal_colour     'pale-yellow'
_exptl_crystal_size_max     0.20
_exptl_crystal_size_mid     0.20
_exptl_crystal_size_min     0.20
_exptl_crystal_density_diffrn     1.680
_exptl_crystal_density_meas     ?
_exptl_crystal_density_method     'not measured'
_exptl_crystal_F_000     1632
_exptl_absorpt_coefficient_mu     0.788
_exptl_absorpt_correction_type     multi-scan
_exptl_absorpt_process_details     '(ABSCOR; Higashi, 1995)'
_exptl_absorpt_correction_T_min     0.829
_exptl_absorpt_correction_T_max     1.000
_exptl_special_details
;
;
_diffrn_ambient_temperature     153(2)
_diffrn_radiation_type     MoK\a
_diffrn_radiation_wavelength     0.71073
_diffrn_radiation_source     'fine-focus sealed tube'
_diffrn_radiation_monochromator     graphite
_diffrn_measurement_device_type     'Rigaku AFC12\K/SATURN724'
_diffrn_measurement_method     \w
_diffrn_detector_area_resol_mean     ?
_diffrn_reflns_number     12799
_diffrn_reflns_av_R_equivalents     0.035
_diffrn_reflns_av_sigmaI/netI     0.040
_diffrn_reflns_theta_min     2.4
_diffrn_reflns_theta_max     25.0
_diffrn_reflns_theta_full     25.0
_diffrn_measured_fraction_theta_max     0.960
_diffrn_measured_fraction_theta_full     0.960
_diffrn_reflns_limit_h_min     -22
_diffrn_reflns_limit_h_max     20
_diffrn_reflns_limit_k_min     -9
_diffrn_reflns_limit_k_max     11
_diffrn_reflns_limit_l_min     -24
_diffrn_reflns_limit_l_max     22
_diffrn_standards_number     0
_diffrn_standards_interval_count     0
_diffrn_standards_interval_time     ?
_diffrn_standards_decay_%     '< 1'
_refine_special_details
;
Refinement of <i>F</i>^2^ against ALL reflections. The weighted <i>R</i>-factor
<i>wR</i> and goodness of fit <i>S</i> are based on <i>F</i>^2^, conventional
<i>R</i>-factors <i>R</i> are based on <i>F</i>, with <i>F</i> set to zero for
negative <i>F</i>^2^. The threshold expression of <i>F</i>^2^ >
2\s(<i>F</i>^2^) is used only for calculating <i>R</i>-factors(gt) <i>etc</i>.
and is not relevant to the choice of reflections for refinement.
<i>R</i>-factors based on <i>F</i>^2^ are statistically about twice as large
as those based on <i>F</i>, and <i>R</i>- factors based on ALL data will be
even larger.
;
_reflns_number_total     5478
_reflns_number_gt     5000
_reflns_threshold_expression     I>2\s(I)
_refine_ls_structure_factor_coef     Fsqd
_refine_ls_matrix_type     full
_refine_ls_R_factor_all     0.053
_refine_ls_R_factor_gt     0.048
_refine_ls_wR_factor_gt     0.124
_refine_ls_wR_factor_ref     0.128
_refine_ls_goodness_of_fit_ref     1.14
_refine_ls_restrained_S_all     1.14
_refine_ls_number_reflns     5478
_refine_ls_number_parameters     442
_refine_ls_number_restraints     0
_refine_ls_hydrogen_treatment     constr
_refine_ls_weighting_scheme     calc
_refine_ls_weighting_details
         'calc w=1/[\s^2^(Fo^2^)+(0.0534P)^2^+6.3187P] where P=(Fo^2^+2Fc^2^)/3'
_atom_sites_solution_hydrogens     geom
_atom_sites_solution_primary     direct
_atom_sites_solution_secondary     difmap
_refine_ls_shift/su_max     0.001
_refine_ls_shift/su_mean     0.000
_refine_diff_density_max     1.05
_refine_diff_density_min     -0.74
_refine_ls_extinction_method     none
_refine_ls_extinction_coef     ?
loop_
    _atom_type_symbol
    _atom_type_description
    _atom_type_scat_dispersion_real
    _atom_type_scat_dispersion_imag
    _atom_type_scat_source
    'C' 'C' 0.0033 0.0016
                         'International Tables Vol C Tables 4.2.6.8 and 6.1.1.4'
    'H' 'H' 0.0000 0.0000
                         'International Tables Vol C Tables 4.2.6.8 and 6.1.1.4'
    'N' 'N' 0.0061 0.0033
                         'International Tables Vol C Tables 4.2.6.8 and 6.1.1.4'
    'O' 'O' 0.0106 0.0060
                         'International Tables Vol C Tables 4.2.6.8 and 6.1.1.4'
    'F' 'F' 0.0171 0.0103
                         'International Tables Vol C Tables 4.2.6.8 and 6.1.1.4'
    'S' 'S' 0.1246 0.1234
                         'International Tables Vol C Tables 4.2.6.8 and 6.1.1.4'
    'Pd' 'Pd' -0.9988 1.0072
                         'International Tables Vol C Tables 4.2.6.8 and 6.1.1.4'
_computing_data_collection
                 'CrystalClear (Molecular Structure Corporation & Rigaku, 2005)'
_computing_cell_refinement
                 'CrystalClear (Molecular Structure Corporation & Rigaku, 2005)'
_computing_data_reduction
                 'CrystalClear (Molecular Structure Corporation & Rigaku, 2005)'
_computing_structure_solution     'SHELXS97 (Sheldrick, 2008)'
_computing_structure_refinement     'SHELXL97 (Sheldrick, 2008)'
_computing_molecular_graphics
                      'ORTEP-3 (Farrugia, 1997) and DIAMOND (Brandenburg, 2006)'
_computing_publication_material     'publCIF (Westrip, 2010)'
loop_
    _atom_site_type_symbol
    _atom_site_label
    _atom_site_fract_x
    _atom_site_fract_y
    _atom_site_fract_z
    _atom_site_U_iso_or_equiv
    _atom_site_adp_type
    _atom_site_calc_flag
    _atom_site_refinement_flags
    _atom_site_occupancy
    _atom_site_disorder_assembly
    _atom_site_disorder_group
    Pd Pd 0.254695(18) 0.02757(4) 0.766848(17) 0.02851(14) Uani d . 1 . .
    S S1 0.39867(7) 0.39076(14) 0.77597(7) 0.0421(3) Uani d . 1 . .
    S S2 0.11861(7) 0.66442(14) 0.77812(7) 0.0384(3) Uani d . 1 . .
    F F1 0.3763(3) 0.3677(5) 0.6440(2) 0.0951(14) Uani d . 1 . .
    F F2 0.4595(3) 0.5294(4) 0.7007(3) 0.0944(14) Uani d . 1 . .
    F F3 0.4938(3) 0.3095(5) 0.7191(2) 0.0874(13) Uani d . 1 . .
    F F4 -0.03138(19) 0.7372(4) 0.7237(2) 0.0733(10) Uani d . 1 . .
    F F5 -0.0103(2) 0.5195(4) 0.7061(3) 0.0954(15) Uani d . 1 . .
    F F6 0.0144(2) 0.6830(5) 0.64715(19) 0.0856(12) Uani d . 1 . .
    O O1 0.3355(2) 0.4938(4) 0.7542(2) 0.0559(10) Uani d . 1 . .
    O O2 0.3714(2) 0.2450(4) 0.7711(2) 0.0571(10) Uani d . 1 . .
    O O3 0.4674(2) 0.4248(5) 0.8390(2) 0.0701(13) Uani d . 1 . .
    O O4 0.1119(2) 0.6364(5) 0.8435(2) 0.0661(12) Uani d . 1 . .
    O O5 0.1394(2) 0.8100(4) 0.7697(2) 0.0499(9) Uani d . 1 . .
    O O6 0.1616(2) 0.5589(4) 0.7574(2) 0.0545(10) Uani d . 1 . .
    N N1 0.3470(2) -0.0809(4) 0.84066(18) 0.0300(8) Uani d . 1 . .
    N N2 0.5954(3) -0.3914(7) 1.0098(3) 0.0771(17) Uani d . 1 . .
    N N3 0.2329(2) 0.1341(4) 0.84253(19) 0.0306(8) Uani d . 1 . .
    N N4 0.1540(3) 0.4235(6) 1.0271(3) 0.0672(14) Uani d . 1 . .
    N N5 0.1614(2) 0.1304(4) 0.69095(19) 0.0316(8) Uani d . 1 . .
    N N6 -0.0892(3) 0.4022(6) 0.4987(3) 0.0653(14) Uani d . 1 . .
    N N7 0.2771(2) -0.0774(4) 0.69126(19) 0.0318(8) Uani d . 1 . .
    N N8 0.3503(3) -0.3732(6) 0.5062(2) 0.0570(12) Uani d . 1 . .
    C C1 0.3401(3) -0.2230(5) 0.8488(2) 0.0354(10) Uani d . 1 . .
    H H1 0.2905 -0.2682 0.8230 0.042 Uiso calc R 1 . .
    C C2 0.4029(3) -0.3051(5) 0.8936(2) 0.0392(11) Uani d . 1 . .
    H H2 0.3966 -0.4052 0.8988 0.047 Uiso calc R 1 . .
    C C3 0.4752(3) -0.2391(6) 0.9307(2) 0.0380(11) Uani d . 1 . .
    C C4 0.4820(3) -0.0920(6) 0.9233(2) 0.0405(11) Uani d . 1 . .
    H H4 0.5310 -0.0444 0.9490 0.049 Uiso calc R 1 . .
    C C5 0.4169(3) -0.0165(5) 0.8782(2) 0.0349(10) Uani d . 1 . .
    H H5 0.4215 0.0843 0.8735 0.042 Uiso calc R 1 . .
    C C6 0.5424(3) -0.3230(6) 0.9757(3) 0.0501(13) Uani d . 1 . .
    C C7 0.2062(3) 0.0623(6) 0.8847(2) 0.0399(11) Uani d . 1 . .
    H H7 0.2007 -0.0392 0.8804 0.048 Uiso calc R 1 . .
    C C8 0.1865(3) 0.1317(6) 0.9340(3) 0.0437(12) Uani d . 1 . .
    H H8 0.1679 0.0793 0.9634 0.052 Uiso calc R 1 . .
    C C9 0.1945(3) 0.2796(5) 0.9396(2) 0.0360(11) Uani d . 1 . .
    C C10 0.2225(3) 0.3537(5) 0.8974(2) 0.0374(11) Uani d . 1 . .
    H H10 0.2288 0.4552 0.9011 0.045 Uiso calc R 1 . .
    C C11 0.2414(3) 0.2758(5) 0.8491(2) 0.0364(11) Uani d . 1 . .
    H H11 0.2610 0.3258 0.8197 0.044 Uiso calc R 1 . .
    C C12 0.1719(3) 0.3602(6) 0.9892(3) 0.0493(13) Uani d . 1 . .
    C C13 0.0912(3) 0.0632(6) 0.6598(3) 0.0390(11) Uani d . 1 . .
    H H13 0.0869 -0.0332 0.6731 0.047 Uiso calc R 1 . .
    C C14 0.0258(3) 0.1282(6) 0.6098(3) 0.0419(12) Uani d . 1 . .
    H H14 -0.0230 0.0779 0.5882 0.050 Uiso calc R 1 . .
    C C15 0.0324(3) 0.2699(6) 0.5912(2) 0.0424(12) Uani d . 1 . .
    C C16 0.1042(3) 0.3394(6) 0.6227(3) 0.0460(12) Uani d . 1 . .
    H H16 0.1096 0.4360 0.6105 0.055 Uiso calc R 1 . .
    C C17 0.1682(3) 0.2669(5) 0.6723(2) 0.0406(11) Uani d . 1 . .
    H H17 0.2179 0.3142 0.6938 0.049 Uiso calc R 1 . .
    C C18 -0.0355(3) 0.3426(6) 0.5394(3) 0.0514(14) Uani d . 1 . .
    C C19 0.2442(3) -0.2063(5) 0.6675(2) 0.0383(11) Uani d . 1 . .
    H H19 0.2079 -0.2450 0.6845 0.046 Uiso calc R 1 . .
    C C20 0.2615(3) -0.2836(6) 0.6192(3) 0.0425(12) Uani d . 1 . .
    H H20 0.2377 -0.3746 0.6028 0.051 Uiso calc R 1 . .
    C C21 0.3145(3) -0.2260(5) 0.5948(2) 0.0370(11) Uani d . 1 . .
    C C22 0.3479(3) -0.0935(6) 0.6189(3) 0.0453(12) Uani d . 1 . .
    H H22 0.3839 -0.0519 0.6024 0.054 Uiso calc R 1 . .
    C C23 0.3278(3) -0.0227(6) 0.6675(3) 0.0426(12) Uani d . 1 . .
    H H23 0.3509 0.0684 0.6847 0.051 Uiso calc R 1 . .
    C C24 0.3344(3) -0.3078(6) 0.5450(3) 0.0462(13) Uani d . 1 . .
    C C25 0.4345(4) 0.4002(7) 0.7071(4) 0.0596(16) Uani d . 1 . .
    C C26 0.0176(3) 0.6496(6) 0.7111(3) 0.0548(14) Uani d . 1 . .
loop_
    _atom_site_aniso_label
    _atom_site_aniso_U_11
    _atom_site_aniso_U_22
    _atom_site_aniso_U_33
    _atom_site_aniso_U_12
    _atom_site_aniso_U_13
    _atom_site_aniso_U_23
    Pd 0.0277(2) 0.0264(2) 0.0324(2) 0.00416(13) 0.01340(16) 0.00318(13)
    S1 0.0410(7) 0.0374(7) 0.0541(7) -0.0029(6) 0.0259(6) -0.0035(6)
    S2 0.0339(6) 0.0349(7) 0.0495(7) 0.0020(5) 0.0202(5) 0.0073(5)
    F1 0.120(4) 0.117(4) 0.054(2) -0.012(3) 0.042(2) -0.002(2)
    F2 0.125(4) 0.060(3) 0.141(4) -0.020(2) 0.098(3) 0.008(2)
    F3 0.105(3) 0.089(3) 0.106(3) 0.034(3) 0.081(3) 0.019(2)
    F4 0.0419(18) 0.072(3) 0.097(3) 0.0145(18) 0.0206(18) -0.004(2)
    F5 0.059(2) 0.055(2) 0.155(4) -0.0209(19) 0.027(3) -0.007(2)
    F6 0.069(2) 0.119(4) 0.053(2) -0.011(2) 0.0098(18) -0.002(2)
    O1 0.051(2) 0.045(2) 0.075(3) 0.0109(18) 0.029(2) -0.0001(19)
    O2 0.072(3) 0.038(2) 0.078(3) -0.0120(19) 0.048(2) 0.0012(19)
    O3 0.045(2) 0.097(4) 0.063(3) -0.002(2) 0.017(2) -0.026(3)
    O4 0.060(2) 0.092(3) 0.060(2) 0.019(2) 0.038(2) 0.026(2)
    O5 0.041(2) 0.038(2) 0.066(2) -0.0062(16) 0.0177(18) 0.0011(17)
    O6 0.048(2) 0.048(2) 0.074(3) 0.0121(18) 0.032(2) 0.002(2)
    N1 0.0284(19) 0.031(2) 0.0310(19) 0.0028(16) 0.0124(16) -0.0009(16)
    N2 0.047(3) 0.080(4) 0.086(4) 0.017(3) 0.009(3) 0.031(3)
    N3 0.0274(18) 0.029(2) 0.0354(19) 0.0015(16) 0.0130(16) 0.0055(16)
    N4 0.080(4) 0.079(4) 0.057(3) 0.001(3) 0.042(3) -0.014(3)
    N5 0.032(2) 0.029(2) 0.0340(19) 0.0043(16) 0.0146(16) 0.0028(16)
    N6 0.058(3) 0.064(3) 0.058(3) 0.018(3) 0.007(3) 0.010(3)
    N7 0.0269(19) 0.033(2) 0.0353(19) 0.0051(16) 0.0123(16) 0.0062(17)
    N8 0.063(3) 0.065(3) 0.049(3) 0.010(3) 0.030(2) -0.005(2)
    C1 0.032(2) 0.031(3) 0.041(2) -0.001(2) 0.013(2) -0.002(2)
    C2 0.043(3) 0.031(3) 0.039(3) 0.007(2) 0.013(2) 0.002(2)
    C3 0.035(3) 0.045(3) 0.032(2) 0.011(2) 0.012(2) 0.005(2)
    C4 0.030(2) 0.051(3) 0.038(3) -0.003(2) 0.011(2) 0.000(2)
    C5 0.039(3) 0.032(3) 0.036(2) -0.001(2) 0.018(2) 0.002(2)
    C6 0.037(3) 0.055(4) 0.051(3) 0.008(3) 0.011(2) 0.009(3)
    C7 0.043(3) 0.038(3) 0.040(3) -0.001(2) 0.019(2) 0.004(2)
    C8 0.049(3) 0.048(3) 0.040(3) -0.005(2) 0.025(2) 0.000(2)
    C9 0.032(2) 0.046(3) 0.029(2) 0.004(2) 0.0117(19) 0.000(2)
    C10 0.040(3) 0.033(3) 0.038(2) 0.006(2) 0.016(2) -0.001(2)
    C11 0.041(3) 0.032(3) 0.041(3) 0.001(2) 0.021(2) 0.006(2)
    C12 0.052(3) 0.057(4) 0.043(3) 0.001(3) 0.024(3) -0.003(3)
    C13 0.039(3) 0.038(3) 0.043(3) 0.005(2) 0.019(2) 0.008(2)
    C14 0.035(3) 0.048(3) 0.043(3) 0.003(2) 0.016(2) 0.005(2)
    C15 0.044(3) 0.047(3) 0.036(2) 0.017(2) 0.017(2) 0.003(2)
    C16 0.053(3) 0.031(3) 0.044(3) 0.005(2) 0.009(2) 0.006(2)
    C17 0.042(3) 0.034(3) 0.039(3) 0.003(2) 0.009(2) 0.001(2)
    C18 0.051(3) 0.049(3) 0.046(3) 0.015(3) 0.011(3) 0.002(3)
    C19 0.043(3) 0.038(3) 0.042(3) -0.007(2) 0.026(2) -0.007(2)
    C20 0.048(3) 0.036(3) 0.046(3) -0.009(2) 0.022(2) -0.007(2)
    C21 0.036(2) 0.040(3) 0.034(2) 0.010(2) 0.014(2) 0.003(2)
    C22 0.048(3) 0.044(3) 0.055(3) -0.005(2) 0.032(3) -0.002(2)
    C23 0.046(3) 0.036(3) 0.055(3) -0.007(2) 0.030(3) -0.005(2)
    C24 0.049(3) 0.052(3) 0.041(3) 0.008(3) 0.022(2) 0.001(2)
    C25 0.076(4) 0.044(4) 0.077(4) -0.003(3) 0.050(4) 0.002(3)
    C26 0.047(3) 0.044(3) 0.073(4) -0.007(3) 0.024(3) -0.002(3)
_geom_special_details
;
All s.u.'s (except the s.u. in the dihedral angle between two l.s. planes) are
estimated using the full covariance matrix. The cell s.u.'s are taken into
account individually in the estimation of s.u.'s in distances, angles and
torsion angles; correlations between s.u.'s in cell parameters are only used
when they are defined by crystal symmetry. An approximate (isotropic)
treatment of cell s.u.'s is used for estimating s.u.'s involving l.s. planes.
;
loop_
    _geom_bond_atom_site_label_1
    _geom_bond_atom_site_label_2
    _geom_bond_site_symmetry_2
    _geom_bond_distance
    _geom_bond_publ_flag
    Pd N1 . 2.027(4) y
    Pd N3 . 2.031(4) y
    Pd N5 . 2.029(4) y
    Pd N7 . 2.027(4) y
    S1 O3 . 1.430(4) ?
    S1 O1 . 1.434(4) ?
    S1 O2 . 1.435(4) ?
    S1 C25 . 1.808(6) ?
    S2 O4 . 1.433(4) ?
    S2 O5 . 1.438(4) ?
    S2 O6 . 1.439(4) ?
    S2 C26 . 1.815(6) ?
    F1 C25 . 1.338(8) ?
    F2 C25 . 1.313(7) ?
    F3 C25 . 1.325(7) ?
    F4 C26 . 1.325(7) ?
    F5 C26 . 1.304(7) ?
    F6 C26 . 1.335(7) ?
    N1 C5 . 1.344(6) ?
    N1 C1 . 1.345(6) ?
    N2 C6 . 1.137(7) ?
    N3 C11 . 1.327(6) ?
    N3 C7 . 1.346(6) ?
    N4 C12 . 1.135(7) ?
    N5 C13 . 1.343(6) ?
    N5 C17 . 1.347(6) ?
    N6 C18 . 1.146(7) ?
    N7 C23 . 1.330(6) ?
    N7 C19 . 1.342(6) ?
    N8 C24 . 1.140(6) ?
    C1 C2 . 1.379(6) ?
    C1 H1 . 0.9500 ?
    C2 C3 . 1.380(7) ?
    C2 H2 . 0.9500 ?
    C3 C4 . 1.388(7) ?
    C3 C6 . 1.437(7) ?
    C4 C5 . 1.373(7) ?
    C4 H4 . 0.9500 ?
    C5 H5 . 0.9500 ?
    C7 C8 . 1.377(7) ?
    C7 H7 . 0.9500 ?
    C8 C9 . 1.383(7) ?
    C8 H8 . 0.9500 ?
    C9 C10 . 1.372(7) ?
    C9 C12 . 1.465(7) ?
    C10 C11 . 1.392(6) ?
    C10 H10 . 0.9500 ?
    C11 H11 . 0.9500 ?
    C13 C14 . 1.366(7) ?
    C13 H13 . 0.9500 ?
    C14 C15 . 1.393(7) ?
    C14 H14 . 0.9500 ?
    C15 C16 . 1.377(7) ?
    C15 C18 . 1.439(7) ?
    C16 C17 . 1.379(7) ?
    C16 H16 . 0.9500 ?
    C17 H17 . 0.9500 ?
    C19 C20 . 1.373(7) ?
    C19 H19 . 0.9500 ?
    C20 C21 . 1.385(7) ?
    C20 H20 . 0.9500 ?
    C21 C22 . 1.376(7) ?
    C21 C24 . 1.447(7) ?
    C22 C23 . 1.377(7) ?
    C22 H22 . 0.9500 ?
    C23 H23 . 0.9500 ?
loop_
    _geom_angle_atom_site_label_1
    _geom_angle_atom_site_label_2
    _geom_angle_atom_site_label_3
    _geom_angle_site_symmetry_1
    _geom_angle_site_symmetry_3
    _geom_angle
    _geom_angle_publ_flag
    N1 Pd N7 . . 87.80(14) ?
    N1 Pd N5 . . 178.15(15) ?
    N7 Pd N5 . . 90.70(14) ?
    N1 Pd N3 . . 92.21(14) ?
    N7 Pd N3 . . 179.53(15) ?
    N5 Pd N3 . . 89.29(14) ?
    O3 S1 O1 . . 116.1(3) ?
    O3 S1 O2 . . 115.4(3) ?
    O1 S1 O2 . . 113.0(2) ?
    O3 S1 C25 . . 103.2(3) ?
    O1 S1 C25 . . 103.9(3) ?
    O2 S1 C25 . . 102.9(3) ?
    O4 S2 O5 . . 114.7(3) ?
    O4 S2 O6 . . 115.7(3) ?
    O5 S2 O6 . . 113.4(2) ?
    O4 S2 C26 . . 103.9(3) ?
    O5 S2 C26 . . 102.8(2) ?
    O6 S2 C26 . . 104.2(3) ?
    C5 N1 C1 . . 119.0(4) ?
    C5 N1 Pd . . 121.6(3) ?
    C1 N1 Pd . . 119.3(3) ?
    C11 N3 C7 . . 119.1(4) ?
    C11 N3 Pd . . 120.7(3) ?
    C7 N3 Pd . . 120.2(3) ?
    C13 N5 C17 . . 119.2(4) ?
    C13 N5 Pd . . 119.8(3) ?
    C17 N5 Pd . . 121.0(3) ?
    C23 N7 C19 . . 119.3(4) ?
    C23 N7 Pd . . 120.2(3) ?
    C19 N7 Pd . . 120.4(3) ?
    N1 C1 C2 . . 122.0(4) ?
    N1 C1 H1 . . 119.0 ?
    C2 C1 H1 . . 119.0 ?
    C1 C2 C3 . . 118.8(5) ?
    C1 C2 H2 . . 120.6 ?
    C3 C2 H2 . . 120.6 ?
    C2 C3 C4 . . 119.2(4) ?
    C2 C3 C6 . . 120.0(5) ?
    C4 C3 C6 . . 120.8(5) ?
    C5 C4 C3 . . 119.0(5) ?
    C5 C4 H4 . . 120.5 ?
    C3 C4 H4 . . 120.5 ?
    N1 C5 C4 . . 122.0(5) ?
    N1 C5 H5 . . 119.0 ?
    C4 C5 H5 . . 119.0 ?
    N2 C6 C3 . . 178.1(7) ?
    N3 C7 C8 . . 121.9(5) ?
    N3 C7 H7 . . 119.0 ?
    C8 C7 H7 . . 119.0 ?
    C7 C8 C9 . . 118.5(5) ?
    C7 C8 H8 . . 120.8 ?
    C9 C8 H8 . . 120.8 ?
    C10 C9 C8 . . 120.1(4) ?
    C10 C9 C12 . . 118.8(5) ?
    C8 C9 C12 . . 121.1(4) ?
    C9 C10 C11 . . 118.0(5) ?
    C9 C10 H10 . . 121.0 ?
    C11 C10 H10 . . 121.0 ?
    N3 C11 C10 . . 122.4(4) ?
    N3 C11 H11 . . 118.8 ?
    C10 C11 H11 . . 118.8 ?
    N4 C12 C9 . . 179.4(7) ?
    N5 C13 C14 . . 122.4(5) ?
    N5 C13 H13 . . 118.8 ?
    C14 C13 H13 . . 118.8 ?
    C13 C14 C15 . . 118.5(5) ?
    C13 C14 H14 . . 120.8 ?
    C15 C14 H14 . . 120.8 ?
    C16 C15 C14 . . 119.4(5) ?
    C16 C15 C18 . . 120.5(5) ?
    C14 C15 C18 . . 120.1(5) ?
    C15 C16 C17 . . 119.2(5) ?
    C15 C16 H16 . . 120.4 ?
    C17 C16 H16 . . 120.4 ?
    N5 C17 C16 . . 121.3(5) ?
    N5 C17 H17 . . 119.4 ?
    C16 C17 H17 . . 119.4 ?
    N6 C18 C15 . . 179.0(6) ?
    N7 C19 C20 . . 121.7(4) ?
    N7 C19 H19 . . 119.1 ?
    C20 C19 H19 . . 119.1 ?
    C19 C20 C21 . . 118.6(5) ?
    C19 C20 H20 . . 120.7 ?
    C21 C20 H20 . . 120.7 ?
    C22 C21 C20 . . 119.7(4) ?
    C22 C21 C24 . . 121.3(5) ?
    C20 C21 C24 . . 119.1(5) ?
    C21 C22 C23 . . 118.3(5) ?
    C21 C22 H22 . . 120.8 ?
    C23 C22 H22 . . 120.8 ?
    N7 C23 C22 . . 122.3(5) ?
    N7 C23 H23 . . 118.8 ?
    C22 C23 H23 . . 118.8 ?
    N8 C24 C21 . . 179.4(6) ?
    F2 C25 F3 . . 107.5(5) ?
    F2 C25 F1 . . 106.5(6) ?
    F3 C25 F1 . . 108.1(5) ?
    F2 C25 S1 . . 112.5(4) ?
    F3 C25 S1 . . 111.7(4) ?
    F1 C25 S1 . . 110.2(4) ?
    F5 C26 F4 . . 107.6(5) ?
    F5 C26 F6 . . 106.6(5) ?
    F4 C26 F6 . . 107.5(5) ?
    F5 C26 S2 . . 112.4(4) ?
    F4 C26 S2 . . 112.2(4) ?
    F6 C26 S2 . . 110.3(4) ?
loop_
    _geom_torsion_atom_site_label_1
    _geom_torsion_atom_site_label_2
    _geom_torsion_atom_site_label_3
    _geom_torsion_atom_site_label_4
    _geom_torsion_site_symmetry_1
    _geom_torsion_site_symmetry_2
    _geom_torsion_site_symmetry_3
    _geom_torsion_site_symmetry_4
    _geom_torsion
    _geom_torsion_publ_flag
    N7 Pd N1 C5 . . . . 105.2(3) ?
    N3 Pd N1 C5 . . . . -74.3(3) ?
    N7 Pd N1 C1 . . . . -70.1(3) ?
    N3 Pd N1 C1 . . . . 110.4(3) ?
    N1 Pd N3 C11 . . . . 115.5(4) ?
    N5 Pd N3 C11 . . . . -65.6(4) ?
    N1 Pd N3 C7 . . . . -67.5(3) ?
    N5 Pd N3 C7 . . . . 111.5(3) ?
    N7 Pd N5 C13 . . . . 81.3(3) ?
    N3 Pd N5 C13 . . . . -99.2(3) ?
    N7 Pd N5 C17 . . . . -100.3(4) ?
    N3 Pd N5 C17 . . . . 79.2(4) ?
    N1 Pd N7 C23 . . . . -88.8(4) ?
    N5 Pd N7 C23 . . . . 92.3(4) ?
    N1 Pd N7 C19 . . . . 87.7(4) ?
    N5 Pd N7 C19 . . . . -91.3(4) ?
    C5 N1 C1 C2 . . . . -1.2(7) ?
    Pd N1 C1 C2 . . . . 174.3(3) ?
    N1 C1 C2 C3 . . . . -0.5(7) ?
    C1 C2 C3 C4 . . . . 1.6(7) ?
    C1 C2 C3 C6 . . . . -177.7(5) ?
    C2 C3 C4 C5 . . . . -1.1(7) ?
    C6 C3 C4 C5 . . . . 178.2(4) ?
    C1 N1 C5 C4 . . . . 1.7(7) ?
    Pd N1 C5 C4 . . . . -173.6(3) ?
    C3 C4 C5 N1 . . . . -0.6(7) ?
    C11 N3 C7 C8 . . . . 0.7(7) ?
    Pd N3 C7 C8 . . . . -176.3(4) ?
    N3 C7 C8 C9 . . . . 0.2(7) ?
    C7 C8 C9 C10 . . . . -0.9(7) ?
    C7 C8 C9 C12 . . . . 177.8(5) ?
    C8 C9 C10 C11 . . . . 0.6(7) ?
    C12 C9 C10 C11 . . . . -178.0(4) ?
    C7 N3 C11 C10 . . . . -1.0(7) ?
    Pd N3 C11 C10 . . . . 176.1(3) ?
    C9 C10 C11 N3 . . . . 0.3(7) ?
    C17 N5 C13 C14 . . . . -0.2(7) ?
    Pd N5 C13 C14 . . . . 178.3(4) ?
    N5 C13 C14 C15 . . . . -0.7(7) ?
    C13 C14 C15 C16 . . . . 0.9(7) ?
    C13 C14 C15 C18 . . . . -179.2(5) ?
    C14 C15 C16 C17 . . . . -0.2(7) ?
    C18 C15 C16 C17 . . . . 179.9(5) ?
    C13 N5 C17 C16 . . . . 0.9(7) ?
    Pd N5 C17 C16 . . . . -177.5(4) ?
    C15 C16 C17 N5 . . . . -0.7(8) ?
    C23 N7 C19 C20 . . . . 0.1(7) ?
    Pd N7 C19 C20 . . . . -176.4(4) ?
    N7 C19 C20 C21 . . . . 0.0(7) ?
    C19 C20 C21 C22 . . . . -0.4(7) ?
    C19 C20 C21 C24 . . . . 178.8(5) ?
    C20 C21 C22 C23 . . . . 0.7(7) ?
    C24 C21 C22 C23 . . . . -178.5(5) ?
    C19 N7 C23 C22 . . . . 0.2(7) ?
    Pd N7 C23 C22 . . . . 176.7(4) ?
    C21 C22 C23 N7 . . . . -0.6(8) ?
    O3 S1 C25 F2 . . . . -62.4(6) ?
    O1 S1 C25 F2 . . . . 59.2(6) ?
    O2 S1 C25 F2 . . . . 177.3(5) ?
    O3 S1 C25 F3 . . . . 58.7(5) ?
    O1 S1 C25 F3 . . . . -179.7(4) ?
    O2 S1 C25 F3 . . . . -61.6(5) ?
    O3 S1 C25 F1 . . . . 178.8(4) ?
    O1 S1 C25 F1 . . . . -59.5(5) ?
    O2 S1 C25 F1 . . . . 58.5(5) ?
    O4 S2 C26 F5 . . . . -65.3(5) ?
    O5 S2 C26 F5 . . . . 174.8(5) ?
    O6 S2 C26 F5 . . . . 56.3(5) ?
    O4 S2 C26 F4 . . . . 56.1(5) ?
    O5 S2 C26 F4 . . . . -63.8(5) ?
    O6 S2 C26 F4 . . . . 177.7(4) ?
    O4 S2 C26 F6 . . . . 175.9(4) ?
    O5 S2 C26 F6 . . . . 56.0(5) ?
    O6 S2 C26 F6 . . . . -62.5(5) ?
loop_
    _geom_hbond_atom_site_label_D
    _geom_hbond_atom_site_label_H
    _geom_hbond_atom_site_label_A
    _geom_hbond_site_symmetry_A
    _geom_hbond_distance_DH
    _geom_hbond_distance_HA
    _geom_hbond_distance_DA
    _geom_hbond_angle_DHA
    C4 H4 N8 2_656 0.95 2.56 3.489(8) 166
    C5 H5 O2 1_555 0.95 2.44 3.159(6) 132
    C7 H7 O5 1_545 0.95 2.52 3.202(6) 129
    C8 H8 N6 2_546 0.95 2.53 3.441(8) 160
    C13 H13 O5 1_545 0.95 2.33 3.134(7) 141
    C16 H16 N6 3_566 0.95 2.61 3.403(8) 142
    C22 H22 O3 2_646 0.95 2.52 3.170(7) 126
    C23 H23 O2 1_555 0.95 2.34 3.163(7) 145
