# Supplementary material for: Tetra­kis(4-cyano­pyridine)­palladium(II) bis­(trifluoro­methane­sulfonate)
Source: Acta Crystallogr Sect E Struct Rep Online. 2010 Jul 17;66(Pt 8):m957–8. doi: 10.1107/S1600536810027704 (PMC3007218; doi:10.1107/S1600536810027704)
Supplement: Supplementary file 2 [file e-66-0m957-Isup2.hkl]

#
# h,k,l, Fc-squared, Fo-squared, sigma(Fo-squared) and status flag
#
data_I
_shelx_title ' g1 in P2(1)/c'
_shelx_refln_list_code          4
_shelx_F_calc_maximum      310.93
_exptl_crystal_F_000      1632.00
_reflns_d_resolution_high  0.8409
 
loop_
 _symmetry_equiv_pos_as_xyz
 'x, y, z'
 '-x, y+1/2, -z+1/2'
 '-x, -y, -z'
 'x, -y-1/2, z-1/2'
 
_cell_length_a    18.5502
_cell_length_b     9.2993
_cell_length_c    20.6876
_cell_angle_alpha  90.000
_cell_angle_beta  114.548
_cell_angle_gamma  90.000
 
_shelx_F_squared_multiplier     1.000
 
loop_
 _refln_index_h
 _refln_index_k
 _refln_index_l
 _refln_F_squared_calc
 _refln_F_squared_meas
 _refln_F_squared_sigma
 _refln_observed_status
   2   0   0     9157.07     9508.48    139.26 o
   3   0   0      316.23      246.99     13.36 o
   4   0   0     6376.74     6525.36    121.58 o
   5   0   0     6356.00     5143.20     69.24 o
   6   0   0       77.73       19.34     20.97 o
   7   0   0     1345.03      979.60     45.13 o
   8   0   0    53092.95    55069.19    388.78 o
   9   0   0      708.67      712.54     30.64 o
  10   0   0     8367.43     8386.24    125.16 o
  11   0   0      309.73      293.64     33.39 o
  12   0   0    11665.72    12025.77    371.89 o
  13   0   0     2678.89     2816.55    122.36 o
  14   0   0    15496.19    15865.31    605.72 o
  15   0   0     1659.85     1822.35    225.38 o
  16   0   0        4.69       90.08     32.79 o
  17   0   0       48.22       53.15     25.02 o
  18   0   0     1157.52      985.21    206.39 o
  19   0   0       26.89       55.40     31.58 o
  20   0   0      711.17      487.34    146.17 o
   1   1   0     1740.24     1808.37     43.66 o
   2   1   0      204.75      134.94     13.72 o
   4   1   0    34299.22    35457.74    322.32 o
   5   1   0     9392.25     9474.97    309.29 o
   6   1   0    22074.64    23768.34    119.39 o
   7   1   0       20.62       83.67     15.84 o
   8   1   0     3655.09     3546.45     66.65 o
   9   1   0      225.99      254.37     24.58 o
  10   1   0     3334.59     3054.51     68.54 o
  11   1   0        0.47       12.42     11.47 o
  12   1   0      219.49      194.04     19.21 o
  13   1   0      477.97      466.16     32.38 o
  14   1   0     1986.31     2035.45    119.01 o
  15   1   0      209.31      213.41     22.42 o
  16   1   0       15.12       52.12     20.35 o
  17   1   0       79.01       96.21     28.13 o
  18   1   0       86.78      112.65     31.66 o
  19   1   0      424.00      434.05     64.44 o
   0   2   0     1850.24     1793.70     41.24 o
   2   2   0    14973.25    16441.89    105.79 o
   3   2   0      179.82      149.00     19.10 o
   4   2   0     7800.21     8109.28    147.98 o
   5   2   0      722.99      867.88     53.45 o
   6   2   0    16687.64    16682.70    164.35 o
   7   2   0     1173.34     1007.00     38.12 o
   8   2   0     1625.84     1467.84     29.69 o
   9   2   0      100.53      134.71     13.33 o
  10   2   0     5552.43     5128.32    111.12 o
  11   2   0     3065.08     3153.59     72.82 o
  12   2   0    11063.18    10872.96    165.25 o
  13   2   0       31.95       39.76     12.79 o
  14   2   0      662.64      586.17     58.53 o
  15   2   0     1798.71     1900.27    104.83 o
  16   2   0      688.97      722.26     82.11 o
  17   2   0      535.89      563.50     85.17 o
  18   2   0      704.32      568.60     82.05 o
  19   2   0      775.41      581.03     95.04 o
   1   3   0    12073.82    12290.34    133.83 o
   2   3   0     1524.52     1477.45     33.63 o
   3   3   0     3436.21     3671.26     76.99 o
   4   3   0     6834.88     7127.81     67.51 o
   5   3   0     5789.45     5965.00    104.11 o
   6   3   0      671.15      656.81     26.96 o
   7   3   0     9202.58     9667.37    194.76 o
   8   3   0     1496.85     1280.66     48.24 o
   9   3   0       47.93      109.05     32.01 o
  10   3   0        7.73       22.71     11.75 o
  11   3   0      813.81      603.73     54.45 o
  12   3   0     1798.59     1738.71    106.71 o
  13   3   0     2810.71     2567.23    134.95 o
  14   3   0      323.59      388.46     80.25 o
  15   3   0     1010.15     1213.71    116.43 o
  16   3   0     1296.89     1514.50    123.78 o
  17   3   0      204.93      229.56     45.39 o
  18   3   0       23.76       27.00     15.01 o
  19   3   0      473.74      393.28     57.00 o
   0   4   0      744.17     1050.46     72.22 o
   1   4   0      526.30      714.50     56.25 o
   2   4   0     9313.65     9703.17     70.37 o
   3   4   0     4860.50     5022.45     67.67 o
   4   4   0    34155.29    37922.33    468.23 o
   5   4   0     1057.63     1075.43     85.04 o
   6   4   0      501.30      568.95     35.30 o
   7   4   0      154.92      221.95     27.78 o
   8   4   0     1137.40     1085.52     74.95 o
   9   4   0        3.63       16.73      6.75 o
  10   4   0     9119.12     9072.99    206.62 o
  11   4   0      514.43      439.91     30.87 o
  12   4   0     4078.24     4081.82    164.63 o
  13   4   0      138.22      175.16     28.99 o
  14   4   0     1117.28     1142.07     80.07 o
  15   4   0      484.39      486.30     69.72 o
  16   4   0     2515.93     2516.94    219.68 o
  18   4   0     2118.87     2067.05    272.66 o
   1   5   0     3682.96     3119.18     66.40 o
   2   5   0     3930.22     4214.53     62.38 o
   3   5   0     1035.89      818.17     66.61 o
   4   5   0     3589.52     3680.66    106.15 o
   5   5   0     4898.85     5025.93     98.64 o
   6   5   0       16.38       23.06     10.18 o
   7   5   0     5990.77     5776.99    131.91 o
   8   5   0      512.18      626.06    106.13 o
   9   5   0     7870.57     8242.99    176.13 o
  10   5   0      509.54      429.17     51.39 o
  11   5   0       16.02       23.90     22.18 o
  12   5   0     2819.85     2654.14    101.13 o
  13   5   0      939.88      989.00    140.82 o
  14   5   0      501.82      531.52     93.53 o
  15   5   0     2033.51     1944.94    179.22 o
  16   5   0      392.97      471.48     62.09 o
  17   5   0     1970.09     1912.27    148.59 o
   0   6   0     1161.91     1201.85     83.09 o
   1   6   0     2641.74     2528.45     68.53 o
   2   6   0      724.66      751.58     65.72 o
   3   6   0      165.56      203.20     21.60 o
   4   6   0     1875.91     2239.96     60.67 o
   5   6   0      815.75      758.04     54.76 o
   6   6   0     1206.26     1707.98     79.16 o
   7   6   0      996.47      860.05     61.96 o
   8   6   0     3923.00     4120.30    135.50 o
   9   6   0     2204.87     1872.37    115.07 o
  10   6   0      417.48      431.35     30.52 o
  12   6   0      262.23      270.90     55.40 o
  13   6   0      289.84      293.51     39.99 o
  14   6   0      745.32      798.25     95.91 o
  15   6   0       81.16      115.59     21.85 o
  16   6   0     1961.03     1845.50    136.56 o
   1   7   0      627.49      646.39     49.62 o
   2   7   0        4.66       12.49     10.12 o
   3   7   0    15371.08    16045.20    240.04 o
   4   7   0     2146.65     2220.10     60.91 o
   5   7   0     6691.45     6770.61    151.28 o
   6   7   0      787.46      791.33     91.43 o
   7   7   0     1479.78     1360.46    144.46 o
   8   7   0     1643.90     1958.85    218.47 o
   9   7   0     2138.72     2242.21    806.08 o
  10   7   0     1828.81     1938.19    149.08 o
  11   7   0     3568.11     3926.84    156.18 o
  12   7   0      994.59      898.21    118.75 o
  13   7   0      953.19     1010.96    120.76 o
  14   7   0      171.42      153.76     50.74 o
  15   7   0      387.51      334.66     45.27 o
   0   8   0     1238.04     2354.56     89.39 o
   1   8   0      138.68      139.97     27.37 o
   2   8   0       65.13      318.50     35.90 o
   3   8   0      831.24      765.60     99.23 o
   5   8   0     1748.08     1833.08    113.41 o
   6   8   0       32.27       65.71     22.39 o
   7   8   0       36.87       25.71     17.43 o
   8   8   0      104.19       94.91     34.69 o
   9   8   0       26.04       57.29     23.47 o
  11   8   0       36.81       24.20     12.38 o
  12   8   0      400.35      427.29     92.67 o
  13   8   0       78.81       39.37     14.16 o
   1   9   0     7612.30     7774.83    228.31 o
   2   9   0       11.99       52.30     13.55 o
   3   9   0     4791.65     4856.22    295.18 o
   4   9   0      121.22      151.85     47.97 o
   5   9   0     1616.47     1669.10    162.91 o
   6   9   0      140.00      108.67     24.42 o
   7   9   0     2423.84     2471.39    186.38 o
   8   9   0      450.12      484.92     69.55 o
   9   9   0     3298.27     3466.43    405.37 o
  11   9   0     2219.27     2156.16    182.82 o
   0  10   0       55.01      186.03     44.70 o
   1  10   0     1109.96     1111.44    101.99 o
   2  10   0       90.25      261.44     47.63 o
   3  10   0      225.38      260.18     35.32 o
   4  10   0      158.48      312.18     49.01 o
   5  10   0       86.80       82.67     19.59 o
   6  10   0        4.79       31.16      7.82 o
   8  10   0       64.59       95.95     22.61 o
   1  11   0     1393.43     1629.76    123.22 o
   2  11   0        0.85       16.90     12.31 o
 -20   1   1       66.63       70.60     18.73 o
 -19   1   1     2013.87     1911.83    267.46 o
 -18   1   1      574.61      579.00    109.08 o
 -17   1   1     4080.92     4364.13    130.41 o
 -16   1   1      138.05       88.23     12.69 o
 -15   1   1      579.02      621.21     45.38 o
 -14   1   1      790.26      763.88     47.56 o
 -13   1   1     5898.44     6314.27    104.76 o
 -12   1   1     1491.65     1549.70     78.93 o
 -11   1   1    18919.41    19738.75    213.44 o
 -10   1   1      519.54      488.78     38.29 o
  -9   1   1     5962.80     5681.34    101.72 o
  -8   1   1      386.72      332.39     20.64 o
  -7   1   1     2771.30     2814.37     44.44 o
  -6   1   1      619.27      528.04     43.74 o
  -5   1   1    18950.53    17659.65     99.42 o
  -4   1   1     1846.03     1661.65     56.95 o
  -2   1   1       13.95       53.82      8.46 o
   0   1   1     1444.50     1380.56     32.79 o
   1   1   1    22192.87    21068.74    182.28 o
   2   1   1     1772.71     1490.63     37.23 o
   3   1   1    57565.86    51619.49    335.74 o
   4   1   1    19408.46    17421.88    139.44 o
   5   1   1    20062.77    19639.90    253.42 o
   6   1   1      196.42      191.21     19.05 o
   7   1   1    16674.82    17193.39    117.79 o
   8   1   1     1880.32     1741.01     46.50 o
   9   1   1    12401.59    11961.94     97.74 o
  10   1   1     1071.94      960.36     51.43 o
  11   1   1     9826.17    10313.55    154.57 o
  12   1   1     3152.55     3001.47     48.88 o
  13   1   1     1255.93     1531.74     85.31 o
  14   1   1       96.75      127.05     16.19 o
  15   1   1      738.45      679.51     53.94 o
  16   1   1     1182.69     1024.79     81.48 o
  17   1   1     2558.46     2979.49     96.66 o
  18   1   1     1926.60     1638.54    219.21 o
  19   1   1     1143.20     1047.05    155.79 o
 -20   2   1        9.96       16.76     30.46 o
 -19   2   1      601.24      488.89    127.70 o
 -18   2   1      123.71      151.18     22.44 o
 -17   2   1       36.15       54.51     17.81 o
 -16   2   1      763.05      735.53     71.53 o
 -15   2   1     2128.60     2120.94    548.54 o
 -14   2   1     1453.39     1386.65    120.28 o
 -13   2   1     1809.52     1662.67     83.09 o
 -12   2   1      547.95      486.38     54.77 o
 -11   2   1     1566.09     1488.05     49.63 o
 -10   2   1      537.36      522.20     45.35 o
  -9   2   1      272.83      235.03     20.15 o
  -8   2   1     1487.60     1246.88     42.00 o
  -7   2   1        0.45       10.77      7.81 o
  -6   2   1      561.87      645.05     75.94 o
  -5   2   1      649.63      468.94     76.54 o
  -4   2   1     4948.67     4528.01     68.45 o
  -3   2   1    10069.89    10791.27    152.49 o
  -2   2   1     1067.11     1016.97     23.70 o
  -1   2   1    38845.50    37984.19    210.95 o
   0   2   1      881.70      817.39     28.90 o
   1   2   1    73365.87    72782.93    403.59 o
   2   2   1     2636.82     2223.83     35.97 o
   3   2   1      291.33      330.61     26.82 o
   4   2   1     2791.16     2463.68     50.98 o
   5   2   1       54.13      129.45     20.18 o
   6   2   1       19.50       33.99     14.08 o
   7   2   1    14805.48    15920.23    213.53 o
   8   2   1     1922.70     1621.37     45.63 o
   9   2   1     3909.93     3809.61     76.06 o
  10   2   1     1272.65     1130.49    124.42 o
  11   2   1      422.68      369.63     23.51 o
  12   2   1       24.33       28.33     12.15 o
  13   2   1       17.10       30.69      8.72 o
  14   2   1      470.61      379.04     38.66 o
  15   2   1       92.53      125.54     18.29 o
  16   2   1     1468.38     1378.73    160.54 o
  17   2   1      120.45      117.36     25.57 o
  18   2   1       31.15       25.22     21.40 o
  19   2   1      150.17      133.47     21.33 o
 -19   3   1      360.94      311.10     52.81 o
 -18   3   1        1.14       28.17     14.06 o
 -17   3   1     1113.17     1153.05    148.58 o
 -16   3   1      159.93      146.17     27.35 o
 -15   3   1     4599.70     5198.35    159.97 o
 -14   3   1      971.28      956.95     71.39 o
 -13   3   1     4093.58     4452.00    127.31 o
 -12   3   1     2910.35     2733.25     76.67 o
 -11   3   1       11.58       59.45     10.25 o
 -10   3   1       33.86       30.00      9.80 o
  -9   3   1     3667.06     3485.61     80.01 o
  -8   3   1     1362.17     1270.22     63.49 o
  -7   3   1    49795.61    53821.19    275.30 o
  -6   3   1     1511.45     1553.22     64.04 o
  -5   3   1     8264.96     7992.49    195.11 o
  -4   3   1      695.28      655.11     55.00 o
  -3   3   1      662.88      663.69     33.00 o
  -2   3   1      521.18      472.20     27.30 o
  -1   3   1    38214.76    36726.80    291.82 o
   0   3   1       63.39       92.36     21.35 o
   1   3   1    18399.43    18034.16    161.01 o
   2   3   1      115.72      164.01     13.20 o
   3   3   1    11423.66    11573.76    116.40 o
   4   3   1     1888.21     1762.20     49.44 o
   5   3   1    21449.86    23179.70    448.25 o
   6   3   1     2904.54     2591.43     81.65 o
   7   3   1    19585.56    21028.91    189.05 o
   8   3   1      952.90      782.69     75.77 o
   9   3   1     2852.22     2573.81     54.23 o
  10   3   1      359.65      332.11     35.85 o
  11   3   1      103.78      188.29     20.40 o
  12   3   1     2091.81     2077.98     70.01 o
  13   3   1     5813.23     5843.76    229.69 o
  14   3   1     2037.99     1955.40    227.62 o
  15   3   1     2003.92     2499.38    253.33 o
  16   3   1      566.66      755.94    106.82 o
  17   3   1     2020.54     1859.11    206.34 o
  18   3   1       57.29       29.48     22.18 o
 -19   4   1      457.99      293.37     77.66 o
 -18   4   1     1332.43     1002.98    188.96 o
 -16   4   1     1970.74     1915.02    136.85 o
 -15   4   1       63.71      105.79     26.92 o
 -14   4   1      572.16      551.21     61.64 o
 -13   4   1        2.29       26.08     14.10 o
 -12   4   1     7164.83     7326.37    136.05 o
 -11   4   1       62.03       77.37     14.67 o
 -10   4   1     3669.76     3423.58     97.19 o
  -9   4   1      275.62      239.03     27.32 o
  -8   4   1     1808.13     1864.32     67.69 o
  -7   4   1      341.26      353.89     53.32 o
  -6   4   1      245.80      174.31     32.62 o
  -5   4   1       36.39       38.69      9.32 o
  -4   4   1    12718.77    12582.77    399.58 o
  -3   4   1    17129.95    18152.97    199.17 o
  -2   4   1    13004.52    12738.83    115.93 o
  -1   4   1     1348.31     1702.30     33.37 o
   0   4   1     4148.10     4465.45    231.07 o
   1   4   1       80.51      112.24     24.79 o
   2   4   1     6880.48     6757.04    102.38 o
   3   4   1       58.32       98.17     31.58 o
   4   4   1     8430.87     8550.62    382.93 o
   5   4   1      635.87      661.15     42.23 o
   6   4   1     3948.77     4034.86     95.26 o
   7   4   1     1397.09     1464.00     42.84 o
   8   4   1     1342.58     1498.36     87.47 o
   9   4   1     2543.97     2535.41    108.18 o
  10   4   1     4493.55     4562.59    115.60 o
  11   4   1      486.03      421.30     40.57 o
  12   4   1     1607.49     1809.92    212.26 o
  13   4   1      267.16      201.74     36.58 o
  14   4   1      228.84      281.98     48.49 o
  15   4   1        0.60       52.46     23.47 o
  16   4   1      129.33      136.45     24.87 o
  18   4   1      888.92      680.62    154.11 o
 -18   5   1      175.89      243.68     56.17 o
 -17   5   1      731.60      707.55     64.95 o
 -16   5   1     1228.74     1225.12    112.50 o
 -15   5   1     1676.24     1934.69    123.22 o
 -14   5   1        0.10       22.26     13.98 o
 -13   5   1     2575.32     2820.94    232.28 o
 -12   5   1      907.13      823.16     58.16 o
 -11   5   1     1169.13     1144.62     61.97 o
 -10   5   1       35.77       50.27     19.93 o
  -9   5   1     2324.07     2867.01     64.12 o
  -8   5   1     1125.47     1014.52     75.08 o
  -7   5   1    12924.90    13914.83    207.02 o
  -6   5   1        5.28       24.46      9.55 o
  -5   5   1     3325.97     3562.48     85.26 o
  -4   5   1      780.34      800.86     43.61 o
  -3   5   1     1873.76     1835.74     42.97 o
  -2   5   1     3050.32     3205.27     61.35 o
  -1   5   1     1764.48     1397.70     34.15 o
   0   5   1      589.91      549.43     35.89 o
   1   5   1     4430.46     4073.26    191.03 o
   2   5   1      168.69      128.17     14.42 o
   3   5   1       50.21       31.13      9.24 o
   4   5   1      170.17      208.41     31.49 o
   5   5   1     6089.19     5576.31    235.15 o
   6   5   1      203.60      163.94     16.07 o
   7   5   1     2094.89     2205.51     71.41 o
   8   5   1     3578.57     3194.75     50.64 o
   9   5   1      173.17      267.81     44.89 o
  10   5   1      187.68      229.06     27.85 o
  11   5   1     1525.07     1519.04    133.11 o
  12   5   1       41.44       40.38     13.46 o
  13   5   1     1130.80     1402.66    129.77 o
  14   5   1       46.50       57.32     14.15 o
  15   5   1     1106.19     1155.95     86.80 o
  16   5   1      119.37      129.60     37.62 o
  17   5   1      485.46      505.29     79.38 o
 -17   6   1      658.20      605.72    106.30 o
 -16   6   1      622.43      649.51     69.37 o
 -15   6   1     1203.81     1294.74    113.15 o
 -14   6   1     1120.23     1299.26    125.34 o
 -13   6   1        3.11       37.04      9.22 o
 -12   6   1      861.21      893.99     95.83 o
 -11   6   1     1052.19     1078.81    106.09 o
 -10   6   1      700.65      706.86    156.52 o
  -9   6   1     1038.32     1051.00     72.26 o
  -8   6   1     7802.72     7878.21    192.90 o
  -7   6   1      709.91      588.44     57.90 o
  -6   6   1     7109.67     7135.73    103.75 o
  -5   6   1     1083.55     1100.09     60.96 o
  -4   6   1     4723.34     4666.70     96.35 o
  -3   6   1     1287.92     1408.27     47.80 o
  -2   6   1     1822.52     1742.67     61.08 o
  -1   6   1      421.15      495.92     48.33 o
   0   6   1     5960.38     5355.27     59.85 o
   1   6   1     1410.33     1412.73     83.50 o
   2   6   1     1404.32     1553.24     57.22 o
   3   6   1      811.53      850.31     68.36 o
   4   6   1     2387.87     2299.79    162.91 o
   5   6   1      378.27      346.63     23.95 o
   6   6   1    11699.63    11450.89    250.60 o
   7   6   1      659.02      606.05     51.86 o
   8   6   1     1210.80     1183.70     81.02 o
   9   6   1     1687.43     1782.72     73.43 o
  10   6   1     1190.27     1061.77    185.94 o
  11   6   1      486.14      509.48    132.97 o
  12   6   1     1874.95     1971.97    221.93 o
  13   6   1      698.95      725.07    101.28 o
  14   6   1     1780.20     1947.38    126.94 o
  15   6   1      815.75      822.16     95.41 o
  16   6   1      422.61      409.79     36.28 o
 -15   7   1      195.99      235.43     42.11 o
 -14   7   1      333.75      287.28     96.29 o
 -13   7   1      517.51      462.49     99.75 o
 -12   7   1      223.75      359.29     67.30 o
 -11   7   1     1471.50     1576.95    216.23 o
 -10   7   1      553.05      481.64     96.64 o
  -9   7   1      207.37      244.53     49.01 o
  -7   7   1      134.02       98.07     39.00 o
  -6   7   1      592.46      515.68     53.58 o
  -5   7   1     1416.69     1623.72     71.02 o
  -4   7   1     1596.71     1615.10     52.76 o
  -3   7   1     2835.47     3353.75    475.26 o
  -2   7   1      127.55      143.83     13.97 o
  -1   7   1       86.78       86.31     14.47 o
   0   7   1       59.63       51.43     10.88 o
   1   7   1        2.33       25.06      8.80 o
   2   7   1        4.48       29.97     10.18 o
   3   7   1     1795.01     2717.47     94.74 o
   4   7   1     1242.75     1182.28    131.41 o
   5   7   1     2864.48     2949.09    213.47 o
   6   7   1       38.29       33.40      8.85 o
   7   7   1        2.70        5.69     10.70 o
   8   7   1      813.38      687.41    145.56 o
   9   7   1      253.43      275.25     87.84 o
  11   7   1     1066.04     1162.61    219.51 o
  12   7   1       60.30       17.77     20.54 o
  13   7   1      788.12      757.49    112.18 o
  14   7   1      117.92      105.28     24.25 o
  15   7   1      320.78      343.63     58.93 o
 -14   8   1     2973.13     3635.89    130.12 o
 -13   8   1       74.75       63.69     29.25 o
 -12   8   1     1702.65     1920.62     90.00 o
 -11   8   1      158.05      155.28     28.28 o
  -7   8   1       26.35       42.80     34.69 o
  -6   8   1     3986.44     4266.98    220.03 o
  -5   8   1       99.06      134.53     27.76 o
  -4   8   1     3068.28     3128.40    103.72 o
  -3   8   1       44.60       43.92     13.26 o
  -2   8   1     2676.29     2668.11     67.81 o
  -1   8   1      153.55      132.52     22.29 o
   0   8   1    16350.47    16407.49   2247.35 o
   1   8   1      335.13      337.17     29.64 o
   2   8   1     3913.77     3730.57    197.78 o
   3   8   1        4.13        5.86      7.17 o
   4   8   1     2440.52     2375.16    102.25 o
   5   8   1       22.97       19.46      8.86 o
   6   8   1     1762.88     1825.23    219.42 o
   8   8   1     7608.02     8082.01    237.46 o
   9   8   1       88.75      103.54     51.25 o
  10   8   1     1423.16     1535.40    139.04 o
  11   8   1      285.51      178.85     34.09 o
  12   8   1     1172.29     1094.27    212.26 o
  13   8   1      873.23      750.27    148.96 o
 -12   9   1       11.64       26.63     12.34 o
 -11   9   1        9.53       78.00     40.21 o
  -9   9   1      214.59      312.87     73.17 o
  -8   9   1      303.82      265.41     72.82 o
  -7   9   1       16.40      114.59     41.59 o
  -6   9   1      329.99      385.70     81.97 o
  -5   9   1       10.71       34.00     25.37 o
  -4   9   1       80.74      128.21     26.83 o
  -3   9   1       87.03      137.65     33.74 o
  -2   9   1      501.94      574.16     56.07 o
  -1   9   1       20.04      106.30     32.44 o
   0   9   1        7.14       57.65     18.98 o
   1   9   1        1.16       42.80     21.57 o
   2   9   1     1197.68     1353.57     96.35 o
   3   9   1       18.10       82.80     32.44 o
   4   9   1       67.10       26.23     15.19 o
   5   9   1      449.36      543.95     69.52 o
   6   9   1      233.03      175.36     28.50 o
   8   9   1       89.00      123.73     35.55 o
   9   9   1      259.11      427.46     91.98 o
  11   9   1       76.58      117.69     34.46 o
  -8  10   1     1554.10     1452.70    266.62 o
  -7  10   1      206.25      198.63     45.21 o
  -6  10   1     1439.49     1431.20    105.79 o
  -5  10   1        6.08       24.27     13.58 o
  -4  10   1     5181.61     5520.90    240.22 o
  -3  10   1        1.89       63.43     15.77 o
  -2  10   1     1679.18     1809.92    139.26 o
  -1  10   1        0.78       62.59     21.45 o
   0  10   1     1293.15     1362.33     98.43 o
   1  10   1        3.61       18.81     22.87 o
   2  10   1     1775.71     1956.78    239.36 o
   3  10   1       89.15      124.83     24.35 o
   4  10   1     3171.56     3299.63    102.28 o
   5  10   1      119.45      185.92     33.31 o
   6  10   1     1087.75      851.12    176.54 o
   7  10   1        1.28       25.20     18.64 o
   8  10   1     1699.20     1599.73    152.55 o
  -2  11   1       27.95       66.20     19.36 o
  -1  11   1      353.06      387.25     49.36 o
   1  11   1      137.32      236.42     55.74 o
 -20   0   2      794.64      797.97    163.94 o
 -19   0   2        2.05       41.24     22.09 o
 -18   0   2       20.25       63.68     27.78 o
 -17   0   2       60.30       37.99     16.91 o
 -16   0   2     1655.86     1471.79    183.27 o
 -15   0   2      601.34      666.65    118.81 o
 -14   0   2    18138.91    18361.84    570.02 o
 -13   0   2      584.79      653.18     99.75 o
 -12   0   2     1966.41     2002.62    107.25 o
 -11   0   2      647.82      733.77    112.34 o
 -10   0   2     5463.55     5684.19    153.50 o
  -9   0   2       15.83      -16.48     10.99 o
  -8   0   2    39332.04    41432.12    612.11 o
  -7   0   2     1062.72      876.27     31.84 o
  -6   0   2     6682.51     5468.12     78.26 o
  -5   0   2      816.71      701.67     50.22 o
  -4   0   2     1521.19     1474.62     38.98 o
  -3   0   2       82.09      129.09     14.06 o
   2   0   2    13480.31    14070.66     86.70 o
   3   0   2     5696.82     4643.78     62.90 o
   4   0   2    57474.54    58898.26    313.04 o
   5   0   2     4757.87     4346.71    112.52 o
   6   0   2    15750.96    15531.14    151.34 o
   7   0   2    24679.25    23196.37    253.08 o
   8   0   2    64252.28    68430.40   1242.68 o
   9   0   2      341.64      315.43     37.13 o
  10   0   2    10497.15    10299.57    527.64 o
  11   0   2       81.76       71.73     14.17 o
  12   0   2     9191.64     9331.81    221.65 o
  13   0   2     1182.68     1312.98    156.33 o
  14   0   2      260.04      186.09     54.01 o
  15   0   2     1294.91     1376.94    157.73 o
  16   0   2     3518.97     4029.87    154.80 o
  17   0   2      502.67      475.95     91.46 o
  18   0   2      810.07      548.08    168.26 o
  19   0   2      490.06      374.48    102.85 o
 -20   1   2       93.69      115.90     34.86 o
 -19   1   2      159.49      204.36     42.34 o
 -18   1   2      156.37      136.91     37.69 o
 -17   1   2       15.70       28.89      9.21 o
 -16   1   2      308.57      241.27     23.27 o
 -15   1   2       19.03       26.11      7.56 o
 -14   1   2      115.70      106.80     10.24 o
 -13   1   2      313.02      331.70     24.86 o
 -12   1   2     1429.39     1312.27     51.20 o
 -11   1   2      466.72      611.42     42.34 o
 -10   1   2      861.13      682.61     29.94 o
  -9   1   2        0.44       64.76     52.46 o
  -8   1   2       20.38        0.56      5.76 o
  -7   1   2       17.11      124.80     22.89 o
  -6   1   2    18521.72    18779.96    188.84 o
  -5   1   2      160.83      167.22     14.32 o
  -4   1   2    12965.31    13576.74     99.76 o
  -3   1   2     2195.75     2302.63     55.75 o
  -2   1   2       49.31      133.40     24.33 o
  -1   1   2      165.83     2098.12     36.24 o
   0   1   2        6.61       24.53      9.59 o
   1   1   2      110.90      223.82     31.24 o
   2   1   2    96677.70   100275.44   1689.49 o
   3   1   2     4958.06     4760.02     97.50 o
   4   1   2    42148.12    43219.93    608.72 o
   5   1   2    17164.46    16430.98    195.87 o
   6   1   2     1794.08     1580.41     33.22 o
   7   1   2      210.16      382.52     75.88 o
   8   1   2        0.29       21.20     10.26 o
   9   1   2     1398.31     1438.17     47.11 o
  10   1   2     1381.16     1365.27     41.31 o
  11   1   2      330.56      328.46     24.99 o
  12   1   2       21.41       30.45     14.15 o
  13   1   2     3220.70     3084.09    136.32 o
  14   1   2      154.41      226.19     65.75 o
  15   1   2      273.71      231.61     30.65 o
  16   1   2      357.32      390.61     57.64 o
  17   1   2       41.70       39.64     32.01 o
  18   1   2      660.26      676.18    100.25 o
  19   1   2      190.46      130.39     40.51 o
 -20   2   2     2943.29     2714.64    233.98 o
 -19   2   2      220.07      207.18     46.63 o
 -18   2   2     1690.39     1556.24    187.76 o
 -17   2   2       57.65       86.20     18.04 o
 -16   2   2     1450.84     1576.08    118.15 o
 -15   2   2     2015.61     1940.34     66.86 o
 -14   2   2     4160.65     4067.18    107.20 o
 -13   2   2      298.11      349.34     38.28 o
 -12   2   2    11541.82    11765.14    314.63 o
 -11   2   2     1767.03     1745.96    129.21 o
 -10   2   2     7895.14     7241.73    207.74 o
  -9   2   2      744.22      781.44     39.52 o
  -8   2   2     5417.31     5575.68    129.61 o
  -7   2   2      852.06      810.60     36.92 o
  -6   2   2     5127.26     4967.17     83.07 o
  -5   2   2     1566.79     1429.22     43.46 o
  -4   2   2    25989.36    28581.84    172.44 o
  -3   2   2       76.02      119.38     25.63 o
  -2   2   2    19140.32    19999.22    155.49 o
  -1   2   2     2392.42     8247.50    131.15 o
   0   2   2    28254.54    31125.13    131.52 o
   1   2   2    10441.84    11244.14    224.00 o
   2   2   2    19936.15    21233.15    371.63 o
   3   2   2    10420.32     9734.65    249.88 o
   4   2   2    26530.19    27769.81    214.46 o
   5   2   2     4424.43     4179.50     97.74 o
   6   2   2     9028.78     8972.75    133.10 o
   7   2   2      499.31      517.77     32.10 o
   8   2   2       42.17       60.11     14.53 o
   9   2   2      510.22      538.46     61.03 o
  10   2   2     6109.24     6045.51     91.31 o
  11   2   2     3358.46     3291.91     83.87 o
  12   2   2     5098.14     5007.44    117.04 o
  13   2   2     1359.12     1105.69    140.78 o
  14   2   2     3974.03     4205.15    135.64 o
  15   2   2     2175.88     2270.45    100.09 o
  16   2   2      612.17      565.11     94.40 o
  17   2   2     1308.69     1167.74    134.73 o
  18   2   2      344.53      342.40     37.87 o
 -19   3   2      514.11      391.50     44.68 o
 -18   3   2      146.65      124.63     28.47 o
 -17   3   2      195.00      265.83     55.91 o
 -16   3   2     2146.24     2156.30    111.37 o
 -15   3   2     2676.72     2742.84    354.98 o
 -14   3   2      302.23      387.21     43.87 o
 -13   3   2     1315.90     1218.54     76.18 o
 -12   3   2       61.82       84.65     12.73 o
 -11   3   2      942.07      894.91     50.73 o
 -10   3   2       25.07       27.21     17.43 o
  -9   3   2      644.34      636.16     31.97 o
  -8   3   2        1.31       47.81     19.85 o
  -7   3   2    10930.46    11715.71    132.97 o
  -6   3   2       25.51       51.84     15.49 o
  -4   3   2      778.98      820.37     55.00 o
  -3   3   2       43.34       38.24      9.75 o
  -2   3   2      502.94      500.01     45.81 o
  -1   3   2     7948.43     7684.65     69.85 o
   0   3   2      127.54      126.26     13.88 o
   1   3   2       96.14      125.90     10.69 o
   2   3   2     1237.36     1006.78     42.80 o
   3   3   2     3771.94     3944.68     48.98 o
   4   3   2     2152.84     2290.09     42.31 o
   5   3   2     8756.59     9006.81    107.68 o
   6   3   2       42.28       35.11     22.76 o
   7   3   2     8301.40     7911.12    153.24 o
   8   3   2      321.82      309.64     23.23 o
   9   3   2       52.65      115.38     19.05 o
  10   3   2       97.49      115.84      9.27 o
  11   3   2      963.62      894.08     60.57 o
  12   3   2       38.70       12.08     15.70 o
  13   3   2     1143.14     1276.51    135.47 o
  15   3   2        4.84       15.70      7.77 o
  16   3   2      171.01      210.79     31.60 o
  17   3   2      547.24      613.55     97.33 o
  18   3   2        0.41       24.89     16.22 o
 -19   4   2       20.71       41.52     14.08 o
 -18   4   2     1949.55     2026.90    127.97 o
 -17   4   2      143.49      122.70     43.14 o
 -16   4   2     1470.22     1647.38    141.10 o
 -15   4   2      232.23      295.12     36.93 o
 -14   4   2     1132.03     1116.95     77.34 o
 -13   4   2      137.12       96.48     13.26 o
 -12   4   2     9503.29     9154.50    357.14 o
 -11   4   2      476.15      406.03     37.95 o
 -10   4   2    11706.93    12160.02    174.39 o
  -9   4   2      446.80      520.49     34.52 o
  -8   4   2     7372.08     8109.24    133.99 o
  -7   4   2      769.39      665.11     90.18 o
  -6   4   2       79.79       85.24     12.65 o
  -5   4   2        8.09       23.84     10.04 o
  -4   4   2    15652.58    17401.04    149.13 o
  -3   4   2     4422.85     4543.18     76.64 o
  -2   4   2    13489.93    14107.25    143.85 o
  -1   4   2       92.88      109.11     49.27 o
   0   4   2    22199.40    24642.01    153.76 o
   1   4   2      159.96      171.74     13.59 o
   2   4   2     3254.10     3366.28     69.56 o
   3   4   2     1920.68     1596.25     47.73 o
   4   4   2     9188.79     9641.89     82.92 o
   5   4   2       37.44       26.81      8.82 o
   6   4   2     1317.36     1337.04    121.14 o
   7   4   2       89.83      110.59     14.76 o
   8   4   2      846.66      799.65     70.42 o
   9   4   2      764.68      671.28     35.58 o
  10   4   2     5607.47     5246.74    121.74 o
  11   4   2     2596.83     2404.43    271.63 o
  12   4   2     1424.35     1734.34    215.37 o
  13   4   2      330.47      333.69     45.82 o
  14   4   2      993.15     1194.95    122.86 o
  15   4   2       31.68       53.64     12.61 o
  16   4   2      384.44      452.67     46.40 o
  17   4   2      999.23     1073.04    222.96 o
 -18   5   2       18.09       51.08     27.09 o
 -17   5   2     3273.10     3335.10    102.51 o
 -16   5   2       51.48       37.51     33.74 o
 -15   5   2     3397.66     3843.15    212.26 o
 -14   5   2        0.57       25.36     15.72 o
 -13   5   2     3674.65     3766.39    133.05 o
 -12   5   2     2555.27     2827.58     95.22 o
 -11   5   2      217.44      224.49     19.05 o
 -10   5   2       45.83       32.00      9.16 o
  -9   5   2     6050.39     5702.57    119.71 o
  -8   5   2      660.42      746.54    116.31 o
  -7   5   2     9752.79    10237.97    305.68 o
  -6   5   2       17.67       42.19     15.25 o
  -5   5   2    11609.89    12328.10    156.49 o
  -4   5   2      641.94      654.37     45.69 o
  -3   5   2     1792.59     1706.44     34.49 o
  -2   5   2     1792.51     2092.67     46.98 o
  -1   5   2     6443.26     6126.32     63.28 o
   0   5   2     3022.03     2761.09     97.69 o
   1   5   2     7900.17     7883.40    247.64 o
   2   5   2      150.46      119.96     31.24 o
   3   5   2     1468.53     1242.11     55.93 o
   4   5   2      831.99      708.97     54.84 o
   5   5   2     2445.31     2239.28     83.67 o
   6   5   2     2235.76     2062.24    108.49 o
   7   5   2     2669.53     2593.37     52.07 o
   8   5   2      725.50      722.26     47.28 o
   9   5   2     5160.35     5313.37    204.50 o
  10   5   2       28.11       29.59      9.02 o
  11   5   2        2.16       16.01      7.59 o
  12   5   2      310.88      371.72     49.18 o
  13   5   2      769.53      659.39    160.84 o
  14   5   2     1407.14     1618.89    251.44 o
  15   5   2     1266.76     1132.58    142.37 o
  16   5   2      936.36      878.58     79.53 o
  17   5   2      704.21      823.05     52.81 o
 -17   6   2       51.04       43.26     30.89 o
 -16   6   2     1210.04     1231.96    143.06 o
 -15   6   2       80.64       89.08     20.71 o
 -14   6   2      284.08      287.40     40.37 o
 -13   6   2      546.65      582.76     64.20 o
 -12   6   2     1458.77     1527.37    134.95 o
 -11   6   2      505.08      517.37     87.84 o
 -10   6   2       20.09       26.15      6.99 o
  -9   6   2      842.39      786.15     65.02 o
  -8   6   2     8857.94     9429.33    210.73 o
  -7   6   2      346.54      340.62     39.12 o
  -6   6   2      967.43     1168.14     59.52 o
  -5   6   2     2289.26     2337.53     49.58 o
  -4   6   2     2025.16     2673.94     44.27 o
  -3   6   2     1871.66     1860.57     39.49 o
  -2   6   2       44.40      146.03     16.07 o
  -1   6   2     2879.03     2773.38     73.69 o
   0   6   2     3869.31     4439.64     76.84 o
   1   6   2      306.81      342.03     25.80 o
   2   6   2     3080.18     3165.61     51.12 o
   3   6   2      114.36      122.70     26.40 o
   4   6   2     1173.27     1473.21     39.93 o
   5   6   2     2747.51     2504.74    141.46 o
   6   6   2       97.11      336.17     81.28 o
   7   6   2     1904.94     1555.34    186.64 o
   8   6   2     1116.75     1107.79    186.29 o
   9   6   2     1268.04     1329.42    155.73 o
  10   6   2      697.92      638.70    163.25 o
  11   6   2       24.98       26.25     17.52 o
  12   6   2      420.14      461.10     52.33 o
  13   6   2       95.69       62.92     18.70 o
  14   6   2      338.08      289.06     62.82 o
  15   6   2      470.18      447.21     48.93 o
  16   6   2     1414.65     1401.61    143.09 o
 -16   7   2      276.59      256.64     29.10 o
 -15   7   2      854.67      920.10     90.64 o
 -14   7   2      193.40      180.11     35.81 o
 -13   7   2     1512.70     1545.29    134.40 o
 -12   7   2      256.64      226.24     62.13 o
 -11   7   2     6312.95     7551.70    231.94 o
 -10   7   2       35.35       34.69     19.16 o
  -9   7   2     1053.17     1190.05     78.69 o
  -8   7   2      106.28       65.23     21.92 o
  -7   7   2     1845.34     1760.09    234.87 o
  -6   7   2      159.67      187.21     17.95 o
  -5   7   2     6186.90     6177.80    131.21 o
  -4   7   2       50.33       94.62     20.60 o
  -3   7   2    17361.26    18272.39    273.89 o
  -2   7   2        0.45       16.88     12.17 o
  -1   7   2      630.39      568.58     44.77 o
   0   7   2      154.26      132.19     36.24 o
   1   7   2     1145.16     1091.15     71.14 o
   2   7   2      110.77      109.40     11.79 o
   3   7   2    11717.95    11925.97    230.50 o
   4   7   2     4947.64     4908.56    252.38 o
   5   7   2     5368.93     5310.95    232.97 o
   6   7   2      619.26      586.80     86.06 o
   8   7   2      285.28      243.72     34.53 o
   9   7   2     1402.06     1475.34    138.41 o
  10   7   2     1560.99     1668.77    123.99 o
  11   7   2     2080.52     2023.39    100.09 o
  12   7   2     1713.19     1485.37    150.57 o
  13   7   2     1198.01     1306.33    106.90 o
  14   7   2      347.75      348.52     39.17 o
 -14   8   2      206.80      157.03     29.33 o
 -13   8   2      358.53      377.76     52.46 o
 -12   8   2      211.44      171.55     26.12 o
 -11   8   2      105.63       84.04     38.83 o
 -10   8   2       93.94       62.82     23.30 o
  -9   8   2        9.86       22.26     11.56 o
  -7   8   2      612.47      609.52     98.02 o
  -6   8   2      283.80      485.19    101.77 o
  -5   8   2     2072.87     2395.89    145.91 o
  -4   8   2       89.31      277.95     37.97 o
  -3   8   2      489.36      422.37     49.11 o
  -2   8   2       79.75      331.33     36.21 o
  -1   8   2       82.47       66.50     20.42 o
   0   8   2      346.22     1136.44    124.25 o
   1   8   2      536.87      429.52     37.46 o
   2   8   2        1.81      290.95     28.55 o
   3   8   2     1111.70      967.95    202.08 o
   4   8   2       48.74       68.07     16.17 o
   5   8   2       49.61       56.71     15.51 o
   6   8   2      177.97      238.84     34.23 o
   8   8   2      245.58      123.39     46.59 o
  10   8   2       46.59       48.06     17.07 o
  11   8   2        2.34       16.91     14.32 o
  12   8   2      275.26      228.25     55.22 o
  13   8   2       16.76        4.68     15.05 o
 -12   9   2       20.70       36.58     24.68 o
 -11   9   2     1545.64     1398.17    263.69 o
 -10   9   2       40.10       52.46     24.51 o
  -9   9   2     2724.79     2487.78    361.71 o
  -7   9   2     1509.84     1366.07    255.06 o
  -6   9   2       24.71       63.27     13.52 o
  -5   9   2     1699.98     1594.38    145.48 o
  -4   9   2       22.94       39.98     14.02 o
  -3   9   2     3750.27     3929.49    189.51 o
  -2   9   2      108.67      101.68     54.88 o
  -1   9   2     5134.97     5393.18    190.69 o
   0   9   2      258.52      227.28     31.74 o
   1   9   2     3359.75     3309.80    165.40 o
   2   9   2      223.67      239.53     41.07 o
   3   9   2     3176.73     3444.26    145.28 o
   4   9   2      364.89      424.42     56.64 o
   5   9   2     2057.69     1974.55    166.01 o
   6   9   2      248.89      244.76     39.55 o
   8   9   2      868.58      730.15    104.92 o
  10   9   2      332.30      284.52     41.05 o
  -9  10   2      184.17      151.69     38.83 o
  -7  10   2       17.04       51.60     23.12 o
  -6  10   2       11.61       25.92     12.47 o
  -5  10   2       53.40       66.99     38.83 o
  -4  10   2        9.00      339.27     69.89 o
  -3  10   2      476.26      421.72     60.15 o
  -2  10   2       11.21      116.14     34.17 o
  -1  10   2      490.77      453.09     66.99 o
   0  10   2       48.63      234.36     39.09 o
   1  10   2       25.37       16.24     12.02 o
   2  10   2       99.89      259.89     57.12 o
   3  10   2      227.40      195.30     29.52 o
   4  10   2        0.08       51.39     18.11 o
   5  10   2      425.90      400.39     39.91 o
   7  10   2       11.37        6.21     19.67 o
  -2  11   2       56.15       40.78     23.73 o
  -1  11   2     1912.13     2350.93    243.67 o
   0  11   2      338.54      396.74     85.60 o
 -20   1   3       34.30       22.37     17.70 o
 -19   1   3     2229.40     2460.06    160.93 o
 -18   1   3      181.58      253.62     61.78 o
 -17   1   3     3406.87     3614.08     88.05 o
 -16   1   3       11.27       16.02     10.91 o
 -15   1   3     3602.71     3730.58    119.83 o
 -14   1   3       98.70       91.22     10.63 o
 -13   1   3     2139.08     2204.67     49.23 o
 -12   1   3       67.74       60.40      7.40 o
 -11   1   3     8891.39     9205.26    100.14 o
 -10   1   3        5.66       -4.55      7.59 o
  -9   1   3    12273.78    11785.83     97.37 o
  -8   1   3       74.00       54.80      6.93 o
  -7   1   3    45871.57    47625.69    173.25 o
  -6   1   3       34.53       86.78     17.68 o
  -5   1   3     1750.13     1532.43     80.76 o
  -4   1   3      574.25      496.64     24.07 o
  -3   1   3    52452.73    49771.54    972.78 o
  -2   1   3     1352.61     1512.31     41.42 o
  -1   1   3    10081.08     9830.48    101.16 o
   0   1   3     1820.18     1677.82     45.05 o
   1   1   3     1180.64     1168.30    144.27 o
   2   1   3      407.21      482.23     27.89 o
   3   1   3    46150.41    42654.83    301.31 o
   4   1   3    23640.79    21292.48    250.23 o
   5   1   3    59517.43    58683.43    457.23 o
   6   1   3      951.23      888.03     42.35 o
   7   1   3     9580.47     9591.77     74.19 o
   8   1   3     3551.36     3340.21     51.66 o
   9   1   3     8428.02     8164.75     87.65 o
  10   1   3     4164.92     3823.96     64.70 o
  11   1   3     5367.95     5208.94     85.80 o
  12   1   3     3026.07     2929.17    152.40 o
  13   1   3     1320.45     1622.95    143.15 o
  14   1   3       10.86       36.92     13.88 o
  15   1   3     1741.60     1675.77    188.64 o
  16   1   3     2068.34     2008.63    111.10 o
  17   1   3     1433.98     1278.55    121.94 o
  18   1   3     1495.78     1127.57    163.96 o
 -20   2   3        5.23       24.16     19.85 o
 -19   2   3     1155.90     1014.70    116.92 o
 -18   2   3      123.41      175.13     30.81 o
 -17   2   3       92.97      124.93     19.53 o
 -16   2   3       38.71       44.32     13.82 o
 -15   2   3     1807.24     1914.41     72.66 o
 -14   2   3     1186.29     1430.10    140.00 o
 -13   2   3      815.46      921.28     54.08 o
 -12   2   3      677.97      663.10     63.65 o
 -11   2   3      556.69      579.49     61.31 o
 -10   2   3     2253.88     2312.00     58.82 o
  -9   2   3     1518.88     1269.44    113.12 o
  -8   2   3      702.60      626.69     32.68 o
  -7   2   3     8074.71     8199.11    153.89 o
  -6   2   3      642.00      532.78     31.14 o
  -5   2   3     6125.75     5992.68     90.97 o
  -4   2   3     2672.72     2541.51     41.54 o
  -3   2   3      282.72      334.34     37.64 o
  -2   2   3      569.31      569.74     18.26 o
  -1   2   3    42417.70    40777.09    275.25 o
   0   2   3     2902.72     2765.48     33.56 o
   1   2   3     4092.28     4638.36     80.42 o
   2   2   3     4020.46     3304.01     43.79 o
   3   2   3     1234.33     1437.76     82.47 o
   4   2   3      287.20      358.13     40.81 o
   5   2   3     2468.30     2322.26     51.57 o
   6   2   3       93.79       66.08      7.98 o
   7   2   3     2395.55     2563.51     49.35 o
   8   2   3     4115.97     3769.35    122.26 o
   9   2   3      473.34      485.41     48.97 o
  10   2   3     2463.25     2245.95     57.94 o
  11   2   3      366.26      345.27     28.12 o
  12   2   3       81.38       52.62     17.09 o
  13   2   3      353.25      370.34     70.41 o
  14   2   3       68.00      106.56     58.16 o
  15   2   3       37.27       28.25     14.50 o
  16   2   3     1071.98     1141.47     99.06 o
  17   2   3       34.39       25.07     18.84 o
  18   2   3       12.91       16.74     13.21 o
 -20   3   3      146.02      186.63     54.27 o
 -19   3   3      794.70      798.34     85.99 o
 -18   3   3      132.33      191.22     34.26 o
 -17   3   3     1718.99     1735.72    131.03 o
 -16   3   3       17.45       36.37     16.22 o
 -15   3   3     5810.54     6125.05    118.89 o
 -14   3   3        8.61       27.83     18.44 o
 -13   3   3     8186.96     8510.94    408.11 o
 -12   3   3      800.09      695.20     45.23 o
 -11   3   3      351.64      439.02     74.72 o
 -10   3   3      113.45       81.39     19.01 o
  -9   3   3     5712.91     6200.53    109.47 o
  -8   3   3      197.08      220.45     20.43 o
  -7   3   3    17989.11    18746.52    217.29 o
  -6   3   3      796.63      779.32     39.29 o
  -5   3   3    20616.53    21119.78    154.54 o
  -4   3   3      927.23      909.45     46.08 o
  -3   3   3     8045.11     8107.60    170.97 o
  -2   3   3     3359.05     2913.30     50.99 o
  -1   3   3     1610.06     1185.92     80.94 o
   0   3   3     2298.28     2219.42     57.94 o
   1   3   3     6644.71     6294.05     87.24 o
   2   3   3      570.44      550.25     24.94 o
   3   3   3     9601.14     9456.68    251.83 o
   4   3   3     1132.80     1021.05     51.30 o
   5   3   3    11651.03    13021.48    166.94 o
   6   3   3     6060.21     5643.97     96.94 o
   7   3   3     5023.54     5001.02     65.89 o
   8   3   3     3554.25     3179.24     57.97 o
   9   3   3     6747.27     6909.09    113.88 o
  10   3   3      671.72      650.99     60.71 o
  11   3   3      786.95      814.89     69.61 o
  12   3   3     1657.06     1668.86     91.89 o
  13   3   3      835.81      928.09    111.47 o
  14   3   3     1391.16     1321.55    183.96 o
  15   3   3     2336.38     2605.51    162.48 o
  16   3   3      638.18      644.03     84.21 o
  17   3   3     1828.75     1883.89     96.74 o
  18   3   3      112.65       38.97     15.67 o
 -19   4   3      262.45      161.98     36.12 o
 -18   4   3     2031.15     2050.70    209.16 o
 -17   4   3        1.16       34.69     21.05 o
 -16   4   3     1780.30     1739.36    127.49 o
 -15   4   3     1188.58     1324.83    205.19 o
 -14   4   3      182.22      216.80     27.39 o
 -13   4   3       47.06       62.04     21.50 o
 -12   4   3     8423.48     8620.08    210.58 o
 -11   4   3       41.08       35.25     12.42 o
 -10   4   3     6522.58     6171.44    115.48 o
  -9   4   3      848.08      972.41     46.20 o
  -8   4   3    15120.98    15917.58    529.15 o
  -7   4   3        7.00       49.30     15.04 o
  -6   4   3        7.08       24.51      9.93 o
  -5   4   3       28.10       17.42     17.74 o
  -4   4   3    14786.73    14853.09    191.65 o
  -3   4   3    10158.03    10216.91     95.34 o
  -2   4   3     1660.57     1454.56     29.09 o
  -1   4   3     1765.00     1642.89     62.15 o
   0   4   3     5562.45     5533.20    104.91 o
   1   4   3     4211.94     4320.22     79.26 o
   2   4   3     3259.77     3028.52    102.33 o
   3   4   3     3307.31     3335.73     74.89 o
   4   4   3     3409.77     2987.89     85.34 o
   5   4   3     1198.35     1125.96     85.49 o
   6   4   3     1216.73     1196.59     48.37 o
   7   4   3      998.79     1004.52     27.39 o
   8   4   3      145.34      120.73     14.92 o
   9   4   3     1648.26     1741.76    109.54 o
  10   4   3     4038.09     3994.39    222.06 o
  11   4   3     2316.51     2348.00    269.38 o
  12   4   3     2596.73     2383.12    175.16 o
  13   4   3       30.81       76.91     41.68 o
  14   4   3      222.48      273.07     47.80 o
  15   4   3       39.47       22.24     36.93 o
  16   4   3        2.06       27.87     18.90 o
  17   4   3      696.38      791.75    125.11 o
 -18   5   3        0.06       31.91     11.03 o
 -17   5   3     1062.18     1005.74    114.59 o
 -16   5   3     1249.63     1257.74    129.95 o
 -15   5   3     1431.98     1716.30    120.45 o
 -14   5   3       27.33       31.41     18.81 o
 -13   5   3     2858.61     3159.82     88.37 o
 -12   5   3       63.33       77.37     12.35 o
 -11   5   3     4704.49     4585.05    197.83 o
 -10   5   3      355.51      345.96     43.41 o
  -9   5   3     4962.07     5433.30    134.91 o
  -8   5   3     1180.19     1085.81     68.98 o
  -7   5   3     7294.51     8415.69    147.84 o
  -6   5   3     1338.07     1370.01     79.92 o
  -5   5   3     5765.13     6297.70     74.89 o
  -4   5   3     3439.87     3427.64     60.67 o
  -3   5   3     1117.44      934.78     38.54 o
  -2   5   3     1454.35     1381.12     36.84 o
  -1   5   3     7237.57     7508.99    115.66 o
   0   5   3     5290.26     4900.44     67.18 o
   1   5   3    11803.47    13155.50    209.41 o
   2   5   3      855.54      973.38     81.18 o
   3   5   3     1795.07     1713.76    107.70 o
   4   5   3      106.08       78.35     18.16 o
   5   5   3     3238.18     3190.25     80.68 o
   6   5   3      991.07      946.65     43.62 o
   7   5   3     1862.57     1840.61    107.50 o
   8   5   3     3767.95     3382.52    196.17 o
   9   5   3      816.17      913.40     56.10 o
  10   5   3       79.52       92.44     24.05 o
  11   5   3       28.24       27.61      9.84 o
  12   5   3      234.88      195.41     23.94 o
  13   5   3     1841.49     1696.36    112.86 o
  14   5   3      379.86      386.73     86.80 o
  15   5   3      109.17      135.69     26.90 o
  16   5   3      192.43      245.40     42.28 o
 -17   6   3       84.84       25.49     16.65 o
 -16   6   3     2242.96     2415.03    152.35 o
 -15   6   3       30.57       56.09     21.29 o
 -14   6   3     4260.45     4746.25    270.50 o
 -13   6   3       31.02       52.98     29.34 o
 -12   6   3     1323.60     1402.95    111.22 o
 -11   6   3       89.19       58.62     28.65 o
 -10   6   3     2547.33     2206.83    160.66 o
  -9   6   3      347.13      392.26     49.56 o
  -8   6   3     7201.89     7829.91    200.02 o
  -7   6   3      710.11      669.14     40.87 o
  -6   6   3     4065.46     4263.68     75.12 o
  -5   6   3     1614.35     1711.71     88.51 o
  -4   6   3     4347.38     4404.48    131.42 o
  -3   6   3      417.91      380.52     72.39 o
  -2   6   3     2445.95     2450.39     48.74 o
  -1   6   3       80.38       72.31      8.51 o
   0   6   3     9384.79     9509.28    126.39 o
   1   6   3      479.47      441.53     36.66 o
   2   6   3     3690.02     4121.51     74.79 o
   3   6   3     2984.85     2833.02     67.08 o
   4   6   3     5076.74     5212.37    103.05 o
   5   6   3        1.85       17.43     17.60 o
   6   6   3     5212.88     5230.87    145.61 o
   7   6   3      200.46      222.19     24.80 o
   8   6   3       42.43       30.36     12.21 o
   9   6   3     1223.94     1301.06     92.57 o
  10   6   3      830.78      842.49    108.20 o
  11   6   3      342.80      433.28     69.19 o
  12   6   3     1612.96     1666.52    157.40 o
  13   6   3     1065.99     1226.29    160.15 o
  14   6   3     1586.54     1618.72    126.49 o
  15   6   3      660.70      741.33     54.08 o
 -16   7   3       93.22       93.83     16.90 o
 -15   7   3        5.10       53.63     20.02 o
 -14   7   3      415.20      386.85     64.51 o
 -13   7   3       63.92      145.65     31.06 o
 -11   7   3     1449.84     2323.77    126.70 o
 -10   7   3      609.63      662.15    134.78 o
  -9   7   3      217.47      236.25     91.46 o
  -8   7   3     1237.31     1132.92     76.45 o
  -7   7   3      217.32      136.94     54.82 o
  -6   7   3     1054.59     1057.81    102.16 o
  -5   7   3      188.84      122.48     32.01 o
  -4   7   3     3155.00     3208.52    109.80 o
  -3   7   3     1847.31     1779.05    144.36 o
  -2   7   3        3.95       30.04     11.75 o
  -1   7   3      552.94      569.86     37.89 o
   0   7   3       26.56       28.29      8.34 o
   1   7   3       44.75       52.70     22.51 o
   2   7   3       31.71       26.69     11.58 o
   3   7   3     1241.93     1007.63     77.69 o
   4   7   3      536.64      502.94     45.05 o
   5   7   3      105.82      122.17     18.38 o
   6   7   3     1788.00     1593.98    163.08 o
   7   7   3      172.49      162.41     49.10 o
   8   7   3        4.56        4.28      7.00 o
   9   7   3       71.85       75.87     26.82 o
  11   7   3      387.67      371.20     80.42 o
  12   7   3        5.13       23.89     25.45 o
  13   7   3      891.13      865.80     61.25 o
  14   7   3       25.88       44.18     18.98 o
 -14   8   3     2448.56     2502.90    155.73 o
 -13   8   3        1.18       20.01     11.29 o
 -12   8   3     1769.89     1824.42    140.65 o
  -8   8   3     4380.41     5082.73    361.02 o
  -7   8   3       72.05      116.66     43.14 o
  -6   8   3     7658.10     8035.12    255.82 o
  -5   8   3       10.03       17.19      9.29 o
  -4   8   3     3309.86     3982.24    364.64 o
  -3   8   3      458.70      345.08     45.52 o
  -2   8   3     2886.86     3140.15    152.81 o
  -1   8   3     1395.81     1342.89     91.73 o
   0   8   3     8420.41     9035.08    279.71 o
   1   8   3      489.30      499.63     44.92 o
   2   8   3     2669.48     2859.06    107.74 o
   3   8   3      114.83       96.06     15.96 o
   4   8   3      384.58      256.56     39.02 o
   5   8   3       19.36       21.81     11.42 o
   6   8   3     5255.56     5526.82    132.31 o
  10   8   3     1411.13     1288.55    158.53 o
  11   8   3      328.09      275.17     39.85 o
  12   8   3      728.39      639.36     96.21 o
 -12   9   3      260.54      224.32     42.10 o
 -10   9   3       63.12       -7.25     20.54 o
  -9   9   3      148.98      163.60     46.59 o
  -8   9   3        0.26       84.90     32.44 o
  -7   9   3       25.04       59.88     24.68 o
  -6   9   3       41.39       29.89     15.38 o
  -5   9   3       81.93      117.77     26.92 o
  -4   9   3       13.19       30.79      9.48 o
  -3   9   3       16.37       55.38     19.36 o
  -2   9   3     1260.59     1384.29    116.30 o
  -1   9   3       37.76       78.52     27.61 o
   0   9   3        3.33       36.05     17.69 o
   1   9   3      111.40       59.36     27.44 o
   2   9   3     1600.83     1604.65    147.46 o
   3   9   3       99.13       81.15     34.08 o
   4   9   3       36.69       58.19     23.81 o
   5   9   3        6.05       52.63     21.23 o
   6   9   3        0.01       38.38     12.19 o
   7   9   3        6.04       50.05     39.17 o
   8   9   3       19.53       55.40     22.78 o
  10   9   3       35.26       50.56     31.93 o
  -9  10   3        1.37       50.56     24.85 o
  -8  10   3      553.30      521.68     84.04 o
  -6  10   3      595.87      685.62    109.41 o
  -5  10   3       50.62       44.22     16.98 o
  -4  10   3     4095.88     4293.80    144.10 o
  -3  10   3      138.12      187.25     33.20 o
  -2  10   3     2032.54     2279.31    156.35 o
  -1  10   3        3.06       20.07     12.68 o
   0  10   3     2078.73     2332.08    121.37 o
   1  10   3      206.23      252.41     38.00 o
   2  10   3     1546.31     1784.38     93.71 o
   3  10   3      582.54      623.33     73.60 o
   4  10   3     2120.19     2154.71    163.37 o
   5  10   3       63.53       25.71     19.33 o
 -21   0   4      322.51      290.61     53.67 o
 -20   0   4     2643.44     2933.53    125.80 o
 -19   0   4      156.04      173.09     40.21 o
 -18   0   4       27.40       29.20     24.94 o
 -17   0   4      440.28      425.03     73.26 o
 -16   0   4     5000.05     4908.04    189.48 o
 -15   0   4       32.04       95.61     16.96 o
 -14   0   4     8913.43     8700.35    311.58 o
 -13   0   4        0.91       22.40     21.23 o
 -12   0   4     6174.99     5690.84    118.56 o
 -11   0   4      132.52      116.39     41.59 o
 -10   0   4      777.63      690.18     59.57 o
  -9   0   4        0.50       18.85      9.34 o
  -8   0   4    14158.92    14613.18    152.03 o
  -7   0   4     1045.61      910.39     38.40 o
  -6   0   4     3631.36     2962.26     85.34 o
  -5   0   4     3543.69     2943.73     46.97 o
  -4   0   4    18287.93    16840.18    105.06 o
  -3   0   4     4558.31     4190.71     84.21 o
  -2   0   4     6929.63     7513.39    112.52 o
  -1   0   4     4244.51     3853.05     49.71 o
   0   0   4    27401.14    30083.33    255.91 o
   1   0   4     3369.01     2948.02     51.94 o
   2   0   4      519.09      609.78     42.54 o
   3   0   4     2632.96     2255.50     60.74 o
   4   0   4     8120.97     9345.94    117.57 o
   5   0   4      692.05      668.74     56.26 o
   6   0   4     1053.83      824.20     82.66 o
   7   0   4    28543.64    27214.11    304.33 o
   8   0   4     8749.06     8830.09    171.10 o
   9   0   4    20873.04    21408.88    244.88 o
  10   0   4    15553.14    16203.61    328.85 o
  11   0   4     1187.04     1118.51    101.51 o
  12   0   4     2045.86     1855.24    247.21 o
  13   0   4     1517.77     1568.73    111.57 o
  14   0   4     1515.06     1389.75    148.73 o
  15   0   4     4619.66     4373.63    198.46 o
  16   0   4      839.59      825.41    195.87 o
  17   0   4      616.70      654.39    137.19 o
  18   0   4      911.88      750.68    198.63 o
 -21   1   4       59.90       37.93     17.66 o
 -20   1   4       29.18       29.98     12.59 o
 -19   1   4      145.37      109.78     26.31 o
 -18   1   4      440.87      373.30     65.17 o
 -17   1   4       90.74      137.82     27.53 o
 -16   1   4     1982.26     1953.76     84.02 o
 -15   1   4       46.33       46.44     14.82 o
 -14   1   4       59.03       53.35     12.48 o
 -13   1   4      168.50      149.33     15.48 o
 -12   1   4       64.22      139.71     18.86 o
 -11   1   4      193.51      244.20     19.80 o
 -10   1   4       97.57      161.30     12.33 o
  -9   1   4      807.62      803.78     52.70 o
  -8   1   4       51.99       19.27     13.02 o
  -7   1   4      256.08      360.29     57.81 o
  -6   1   4    11785.00    12308.48    124.64 o
  -5   1   4     1290.10     1227.28     33.39 o
  -4   1   4    41476.57    43569.67    855.26 o
  -3   1   4    13043.88    13378.38    123.73 o
  -2   1   4    84983.66    90790.09   2790.99 o
  -1   1   4     1598.52     1399.44     28.41 o
   0   1   4       14.69       25.64      9.44 o
   1   1   4      176.11      196.17     14.95 o
   2   1   4     1932.93     1757.33     58.50 o
   3   1   4     6957.26     6401.88    121.14 o
   4   1   4    18383.34    19677.01    223.25 o
   5   1   4     6954.98     7916.43    116.43 o
   6   1   4      967.23      909.11     35.97 o
   7   1   4      356.55      373.24     34.74 o
   8   1   4     6663.04     6595.08     72.03 o
   9   1   4      456.46      409.94     38.18 o
  10   1   4     1579.58     1535.29     83.69 o
  11   1   4      478.96      448.17     42.47 o
  12   1   4       59.54       51.85     16.14 o
  13   1   4     2474.99     2454.13    149.01 o
  14   1   4      832.85      865.15     76.98 o
  15   1   4       21.69       16.63     13.14 o
  16   1   4        7.19       40.54     16.82 o
  17   1   4       22.62       22.62     13.49 o
  18   1   4      247.36      220.94     36.50 o
 -20   2   4     2792.51     3036.94    282.67 o
 -19   2   4        0.38       51.74     21.37 o
 -18   2   4      855.78      605.03    178.96 o
 -17   2   4       18.77        7.41     11.13 o
 -16   2   4     2283.51     2353.25    173.31 o
 -15   2   4      440.11      369.47     33.46 o
 -14   2   4     6875.79     6722.56    139.97 o
 -13   2   4     2455.62     2317.97     79.15 o
 -12   2   4    15452.70    15061.71    319.60 o
 -11   2   4        1.08       25.04     12.74 o
 -10   2   4    20023.86    21370.12    235.87 o
  -9   2   4      104.19      151.79     18.32 o
  -7   2   4      519.72      522.49     44.11 o
  -6   2   4     5665.57     5814.42     71.67 o
  -5   2   4     2285.06     2045.14     61.78 o
  -4   2   4     6752.67     6790.14     84.56 o
  -3   2   4     1158.00      973.21     26.38 o
  -2   2   4    23451.70    24292.39    170.67 o
  -1   2   4     1640.64     1722.97     32.81 o
   1   2   4        6.14       72.77      8.10 o
   2   2   4    37966.64    38722.61   1004.51 o
   3   2   4    13530.67    12944.32    161.08 o
   4   2   4    39384.23    42086.75    650.51 o
   5   2   4     2194.60     2061.81     39.80 o
   6   2   4    13247.13    12923.22    206.09 o
   7   2   4     4125.69     3758.39     89.10 o
   8   2   4     3496.20     3721.75    109.75 o
   9   2   4     2661.95     2456.76     74.16 o
  10   2   4     1108.49      987.82     49.78 o
  11   2   4     2071.39     1957.54     75.53 o
  12   2   4     7230.80     7586.87    153.42 o
  13   2   4     1251.95     1142.25    178.09 o
  14   2   4     2250.40     2254.14    142.62 o
  15   2   4      866.35      885.49    101.19 o
  16   2   4      706.18      624.48    112.73 o
  17   2   4     1179.46     1259.81    184.91 o
 -20   3   4        5.50        4.84     14.65 o
 -19   3   4      383.37      285.70     50.39 o
 -18   3   4        6.00       23.91     12.20 o
 -17   3   4      293.24      276.30     58.93 o
 -16   3   4       82.45       66.62     14.22 o
 -15   3   4     4299.14     4307.66    121.92 o
 -14   3   4      572.55      625.59     68.19 o
 -13   3   4     1183.08     1131.75     95.80 o
 -12   3   4      608.84      472.61     51.36 o
 -11   3   4     2818.74     2899.04     61.14 o
 -10   3   4        3.83       -2.93     12.08 o
  -9   3   4     2049.75     2034.05     75.14 o
  -8   3   4     2307.62     2443.95    151.86 o
  -7   3   4    13970.19    14102.64    137.03 o
  -6   3   4      453.47      522.72     74.03 o
  -5   3   4     2269.28     2166.35    117.00 o
  -4   3   4     8743.37     9429.95    101.90 o
  -3   3   4      913.97      925.71     32.85 o
  -2   3   4        5.44       29.62     11.58 o
  -1   3   4     6146.49     5825.92     57.18 o
   0   3   4     2214.35     1893.24     25.06 o
   1   3   4      159.15      229.46     23.74 o
   2   3   4     3613.34     3577.40     76.62 o
   3   3   4     2594.55     2820.65     42.58 o
   4   3   4      547.06      563.41     49.03 o
   5   3   4       64.72       93.80     19.02 o
   6   3   4      341.82      347.92     24.98 o
   7   3   4     1297.01     1025.07     50.18 o
   8   3   4     3160.46     2876.65     46.15 o
   9   3   4        7.58       65.53     25.54 o
  10   3   4        1.64       15.50      5.71 o
  11   3   4     1791.29     1750.29    109.16 o
  12   3   4       51.65       62.64     27.61 o
  13   3   4      801.07      723.23     98.56 o
  14   3   4     1572.14     2015.31    148.25 o
  15   3   4       16.49       17.31     22.35 o
  16   3   4      203.89      249.17     34.28 o
  17   3   4        8.52       15.07     10.96 o
 -19   4   4       74.82       65.08     17.43 o
 -18   4   4     2639.96     2853.87    372.49 o
 -17   4   4        0.58       10.91      8.25 o
 -16   4   4     1908.34     1921.87    135.78 o
 -15   4   4       35.06       41.33     49.44 o
 -14   4   4       26.53       18.70      7.96 o
 -13   4   4       11.60       20.43     16.57 o
 -12   4   4     3286.16     3223.86    103.14 o
 -11   4   4        5.37       20.28      8.08 o
 -10   4   4     7919.26     8339.38    173.34 o
  -9   4   4     3028.72     3180.37     64.64 o
  -8   4   4    21397.35    25221.94    578.54 o
  -7   4   4      639.47      675.57     71.84 o
  -6   4   4      104.93      234.00     24.48 o
  -5   4   4      427.17      444.77     39.15 o
  -4   4   4    23810.56    27807.30    233.11 o
  -3   4   4      391.63      448.64     39.10 o
  -2   4   4     5943.66     6331.22     88.29 o
  -1   4   4     2600.20     2640.47     36.19 o
   0   4   4     3983.69     4166.13     84.43 o
   1   4   4      181.36      225.58     26.50 o
   2   4   4     4988.98     5104.43     70.27 o
   3   4   4     6310.39     6073.77    265.33 o
   4   4   4     5462.23     5581.88    201.30 o
   5   4   4     2356.73     2146.57     54.74 o
   6   4   4     3228.65     3018.00     54.96 o
   7   4   4      784.77      862.05     68.10 o
   8   4   4      946.95     1006.67     60.00 o
   9   4   4      540.01      487.24     32.12 o
  10   4   4     3896.05     3630.03    160.15 o
  11   4   4     2623.95     2363.01    130.12 o
  12   4   4        4.26       14.50     22.61 o
  13   4   4      464.56      486.89     57.22 o
  14   4   4      785.77      906.17    101.47 o
  15   4   4        6.24        4.66     15.53 o
  16   4   4      329.21      353.00     44.41 o
 -19   5   4      617.03      562.86    205.27 o
 -18   5   4       84.97       93.53     18.47 o
 -17   5   4     1428.58     1508.44    176.02 o
 -16   5   4      117.38      138.78     23.72 o
 -15   5   4     2221.11     2394.07    154.80 o
 -14   5   4        9.15       32.70     13.34 o
 -13   5   4     2597.05     2632.66     82.02 o
 -12   5   4     1498.51     1529.13     78.24 o
 -11   5   4     1745.43     1795.50     81.06 o
 -10   5   4     2907.19     2628.23    380.26 o
  -9   5   4     9026.20     8995.76    230.59 o
  -8   5   4     2945.79     2769.72     72.66 o
  -7   5   4     9870.31    10419.07    122.85 o
  -6   5   4      445.49      464.75     76.28 o
  -5   5   4     6194.17     6359.85     91.59 o
  -4   5   4     1230.47     1505.89     67.61 o
  -3   5   4      303.51      377.78     32.27 o
  -2   5   4      115.39      211.81     26.07 o
  -1   5   4    14060.08    14627.56    374.04 o
   0   5   4     8677.65     8920.42     93.15 o
   1   5   4    10582.15    11215.23    185.37 o
   2   5   4     1607.14     1632.48     82.06 o
   3   5   4     5612.57     5672.58    132.45 o
   4   5   4     6005.18     6132.84    127.70 o
   5   5   4      380.47      397.66     28.59 o
   6   5   4      541.81      480.71     61.32 o
   7   5   4     2169.05     2235.69     69.18 o
   8   5   4     1709.11     1729.41    118.41 o
   9   5   4     4668.89     4902.18    206.15 o
  10   5   4        2.39       18.31     19.85 o
  11   5   4      301.85      335.13     69.20 o
  12   5   4      868.96      892.96    108.53 o
  13   5   4      202.18      302.52     59.02 o
  14   5   4     1588.57     1565.15    121.65 o
  15   5   4      325.54      342.22     35.95 o
  16   5   4      379.47      339.17     71.70 o
 -18   6   4      407.59      326.67     45.37 o
 -17   6   4      309.74      252.78     55.91 o
 -16   6   4      653.13      732.70     69.08 o
 -15   6   4       21.14       35.72     17.26 o
 -14   6   4     1858.15     1971.62    114.76 o
 -13   6   4      880.08      885.12    148.24 o
 -12   6   4     1053.77     1151.22    199.84 o
 -11   6   4       42.18       25.25     32.10 o
 -10   6   4     3671.90     3297.83    110.79 o
  -9   6   4     1572.84     1507.35     74.07 o
  -8   6   4     1015.27     1555.78     97.93 o
  -7   6   4     1887.64     2036.51     71.09 o
  -6   6   4     2147.06     2424.75    189.48 o
  -5   6   4     1295.47     1214.74    128.39 o
  -4   6   4     1910.46     2216.95     68.14 o
  -3   6   4      735.95      732.48     45.51 o
  -2   6   4      176.46      450.00     32.62 o
  -1   6   4      484.61      509.84     70.03 o
   0   6   4     3606.65     4340.40     83.07 o
   1   6   4      249.75      235.06     26.04 o
   2   6   4     6188.81     6386.58    102.63 o
   3   6   4      193.34      199.61     22.97 o
   4   6   4     3058.26     3420.31    123.01 o
   5   6   4     3481.98     3408.68    118.43 o
   6   6   4     2490.54     2548.11    204.72 o
   7   6   4      649.93      676.72    139.26 o
   8   6   4     2399.54     2440.33     95.87 o
   9   6   4      221.46      201.86     74.29 o
  10   6   4     1254.75     1234.08    124.12 o
  11   6   4      133.14      140.84     47.37 o
  12   6   4       34.53       35.20     29.16 o
  13   6   4      405.06      364.64     72.13 o
  14   6   4       27.57       64.05     18.84 o
  15   6   4      526.29      454.71     56.11 o
 -16   7   4        4.17       29.69      7.59 o
 -15   7   4      845.35      760.52    121.32 o
 -14   7   4       76.95      124.97     37.19 o
 -13   7   4     2031.42     2180.71     85.23 o
 -12   7   4       67.51       68.08     40.73 o
 -11   7   4     8426.36     9825.49    182.41 o
 -10   7   4      371.41      421.94     80.25 o
  -9   7   4     1761.83     1693.44    144.61 o
  -8   7   4      259.07      248.40     36.83 o
  -7   7   4     2311.79     2092.08    202.43 o
  -6   7   4       33.98       95.26     31.06 o
  -5   7   4     6969.26     6832.75    233.30 o
  -4   7   4      739.78      753.89     85.09 o
  -3   7   4    11774.38    12729.38    324.48 o
  -2   7   4      728.97      851.82     36.31 o
  -1   7   4     1133.20     1116.05     74.16 o
   0   7   4      460.56      455.37     34.36 o
   1   7   4     1294.60     1245.80     95.66 o
   2   7   4     1466.09     1487.72     83.17 o
   3   7   4     6267.58     6384.22    325.45 o
   4   7   4     2588.87     2719.05    161.31 o
   5   7   4     6967.35     6552.56    156.71 o
   6   7   4      278.60      263.94     28.03 o
   7   7   4      395.50      273.41     62.30 o
   8   7   4        7.16       16.01      7.88 o
   9   7   4     1606.41     1695.10    120.72 o
  10   7   4     2195.44     2332.49     94.36 o
  11   7   4      809.05      777.60    159.80 o
  12   7   4     2068.16     2035.49    120.59 o
  13   7   4      959.39      980.57    116.48 o
 -14   8   4       38.21       31.77     13.24 o
 -13   8   4       18.34       28.13     11.54 o
 -12   8   4      171.53       82.66     66.61 o
 -11   8   4      280.08      232.45     79.73 o
 -10   8   4      149.28      105.27     42.80 o
  -8   8   4      269.79      341.86     46.42 o
  -5   8   4     2417.16     2408.06    119.05 o
  -4   8   4      260.28      358.49     45.96 o
  -3   8   4      536.29      516.16     88.36 o
  -2   8   4      525.44      577.24     75.71 o
  -1   8   4      212.58      181.91     33.74 o
   0   8   4      319.91      901.85     93.53 o
   1   8   4      261.11      230.66     29.66 o
   2   8   4       83.41      170.48     53.84 o
   3   8   4     1066.09      898.12    209.24 o
   4   8   4      167.43      139.98     22.89 o
   5   8   4       46.38       63.59     22.61 o
   6   8   4     1073.59     1026.18    255.66 o
   8   8   4       13.09       49.70     21.40 o
   9   8   4        0.15        7.42     14.32 o
  10   8   4        0.10       23.53     14.03 o
  11   8   4        1.77       13.52     29.68 o
 -12   9   4       12.78       46.42     20.02 o
 -10   9   4       28.36       22.26     13.63 o
  -9   9   4      211.68      164.11     50.22 o
  -8   9   4       52.41       52.12     21.23 o
  -7   9   4     1244.48     1230.77    127.18 o
  -6   9   4       23.56       27.78     16.91 o
  -5   9   4     1652.61     1891.99    146.81 o
  -4   9   4      360.89      382.52     54.25 o
  -3   9   4     4576.58     4937.87    120.03 o
  -2   9   4       98.62      210.41     34.83 o
  -1   9   4     2307.42     2258.48    153.90 o
   0   9   4      962.81      940.45    128.79 o
   1   9   4     1651.88     1600.19    114.57 o
   2   9   4        9.16       44.45     15.96 o
   3   9   4      597.28      671.90     72.61 o
   4   9   4      981.72      952.83    121.49 o
   5   9   4     1067.94     1093.52    128.68 o
   6   9   4      637.56      582.08    125.46 o
   7   9   4     1364.80     1119.64    182.58 o
   8   9   4     1055.47      965.88     81.11 o
   9   9   4     1515.19     1474.44    309.07 o
  -9  10   4        0.05       26.58     17.08 o
  -8  10   4       54.02       66.09     27.09 o
  -7  10   4        1.55       17.26     14.15 o
  -6  10   4       46.99       75.51     18.81 o
  -5  10   4       10.54        2.24     16.05 o
  -4  10   4       70.36      242.74     49.55 o
  -3  10   4        7.80       20.29     17.52 o
  -1  10   4       16.72       56.85     16.68 o
   0  10   4       10.81      153.87     27.61 o
   1  10   4        0.27       21.99     11.52 o
   2  10   4       53.10      168.89     52.98 o
   3  10   4      134.44      206.57     38.31 o
   4  10   4       11.74       42.97     20.02 o
   5  10   4      223.08      219.45     31.64 o
   6  10   4      121.06       75.93     34.51 o
 -21   1   5      775.18      680.20    120.26 o
 -20   1   5       31.51       24.47      6.74 o
 -19   1   5     1798.20     1748.66     75.78 o
 -18   1   5        1.32       23.62      8.51 o
 -17   1   5     8394.24     9350.14    286.33 o
 -16   1   5      309.18      276.56     29.62 o
 -15   1   5     4192.93     4684.36     94.78 o
 -14   1   5        0.36        6.04      7.49 o
 -13   1   5     2158.28     2280.03    116.72 o
 -12   1   5      186.40      204.76     15.01 o
 -11   1   5     4940.05     4807.60     91.02 o
 -10   1   5      376.59      388.81     30.03 o
  -9   1   5     6619.95     6644.28     86.52 o
  -8   1   5      649.38      558.65     28.22 o
  -7   1   5     5670.71     5343.01    110.29 o
  -6   1   5     1200.53     1068.63     36.29 o
  -5   1   5    34049.74    32174.40    642.83 o
  -4   1   5    33660.41    30723.82    560.34 o
  -3   1   5    53662.16    51505.30    834.18 o
  -2   1   5     2906.35     3159.70     39.80 o
  -1   1   5      205.43      169.07     14.98 o
   0   1   5     1004.00      910.32     18.16 o
   1   1   5     3211.43     2761.50     29.32 o
   2   1   5     2205.31     2069.82     42.87 o
   3   1   5     1090.94      742.82     27.15 o
   4   1   5    12615.61    11644.95    117.22 o
   5   1   5    20410.85    22228.86    174.19 o
   6   1   5     4024.32     3914.19     69.64 o
   7   1   5     7230.08     7675.76     76.50 o
   8   1   5     5691.42     5610.96     65.16 o
   9   1   5    14663.34    14852.70    193.69 o
  10   1   5     9960.77     9888.23    117.64 o
  11   1   5       83.14      101.44     18.47 o
  12   1   5     2716.10     2516.79     73.10 o
  13   1   5      986.46      845.67    101.98 o
  14   1   5      282.30      244.28     47.54 o
  15   1   5     2075.27     2533.68    218.91 o
  16   1   5     1534.21     1424.52    148.64 o
  17   1   5      707.29      521.84     73.01 o
 -21   2   5      212.02      197.26     65.92 o
 -20   2   5       48.03       51.82     17.12 o
 -19   2   5     1655.59     1533.46    138.06 o
 -18   2   5      562.90      590.14     80.43 o
 -17   2   5     1568.37     1305.63    134.48 o
 -16   2   5       52.71       97.51     36.16 o
 -15   2   5      132.10      132.79     29.10 o
 -14   2   5     1130.75     1219.24     51.81 o
 -13   2   5     2010.75     2249.91     54.78 o
 -12   2   5     1616.53     1724.19     58.36 o
 -11   2   5     4168.49     4012.29     90.12 o
 -10   2   5     3099.26     3514.11    113.21 o
  -9   2   5     3773.04     3737.93     82.50 o
  -8   2   5        0.82        6.51      7.92 o
  -7   2   5     2789.97     2977.66     60.46 o
  -6   2   5     1609.22     1222.16     30.55 o
  -5   2   5     4554.39     4748.25     83.35 o
  -4   2   5      244.24      217.40     22.00 o
  -3   2   5    14594.35    14886.18    182.84 o
  -2   2   5     2427.01     2688.73     74.78 o
  -1   2   5     5606.25     5881.71     55.67 o
   0   2   5     3150.88     3000.06     37.45 o
   1   2   5       22.81       50.12     12.69 o
   2   2   5    17982.15    16224.97    175.93 o
   3   2   5    13701.85    14645.51    220.79 o
   4   2   5     1783.99     1874.00     52.96 o
   5   2   5    12382.88    12517.85    293.70 o
   6   2   5     2414.57     2180.42     41.82 o
   7   2   5      386.66      486.82     80.42 o
   8   2   5      783.30      762.94     51.00 o
   9   2   5      529.01      493.76     39.44 o
  10   2   5     5517.75     5318.50     95.66 o
  11   2   5     1032.69     1000.58     84.28 o
  12   2   5       61.93       10.77     23.99 o
  13   2   5       53.47       24.68     16.22 o
  14   2   5        9.00       18.11     11.13 o
  15   2   5      512.56      418.17     91.55 o
  16   2   5      585.67      530.85     72.98 o
  17   2   5      228.99      194.16     43.66 o
 -20   3   5        0.28       21.52     12.73 o
 -19   3   5     1181.24     1293.42    128.66 o
 -18   3   5       17.26       37.50     10.26 o
 -17   3   5      520.17      508.68     84.47 o
 -16   3   5      882.79      822.77     83.76 o
 -15   3   5     5854.84     6828.28    125.35 o
 -14   3   5     1147.69     1086.68    138.40 o
 -13   3   5     3199.62     3231.56    128.70 o
 -12   3   5       53.80       46.83     42.19 o
 -11   3   5    12159.34    13735.13    164.97 o
 -10   3   5      539.41      452.42     42.51 o
  -9   3   5     5125.67     5344.95    100.24 o
  -8   3   5     4231.24     3964.81     66.58 o
  -7   3   5    31962.77    34499.16    755.86 o
  -6   3   5     3834.14     3812.46     67.96 o
  -5   3   5    14900.83    16419.66    149.61 o
  -4   3   5     1581.63     1564.40     55.22 o
  -3   3   5     9040.18     8854.42    107.18 o
  -2   3   5     1022.98      933.86     59.19 o
  -1   3   5     1512.09     1211.02     26.27 o
   0   3   5     4925.88     4213.11     63.81 o
   1   3   5     8311.77     7863.29    152.90 o
   2   3   5     2205.20     2140.87    105.44 o
   3   3   5    22480.36    22604.79    444.34 o
   4   3   5      471.46      431.31     24.32 o
   5   3   5     3864.90     3484.57     74.39 o
   6   3   5     4318.94     3813.63     79.97 o
   7   3   5     3064.11     2792.19     52.83 o
   8   3   5     4043.09     3650.56    130.98 o
   9   3   5     1831.53     1810.35     47.52 o
  10   3   5      971.68      852.17     83.55 o
  11   3   5      296.29      472.84     47.28 o
  12   3   5      693.65      617.98     97.16 o
  13   3   5      649.13      711.16     93.53 o
  14   3   5     3335.53     3646.51    164.03 o
  15   3   5      621.55      594.16    113.90 o
  16   3   5     1166.46      922.69    135.56 o
  17   3   5      837.81      597.44    172.05 o
 -20   4   5      523.73      408.67     56.65 o
 -19   4   5      104.34      107.51     28.56 o
 -18   4   5     2039.13     2149.63    112.60 o
 -17   4   5       13.52       34.41     13.01 o
 -15   4   5       99.21      101.30     26.06 o
 -14   4   5       10.60        9.68      9.30 o
 -13   4   5      151.88      115.48     16.48 o
 -12   4   5     3461.45     3455.18     86.96 o
 -11   4   5      343.98      313.59     31.47 o
 -10   4   5     6543.00     6697.38    120.40 o
  -9   4   5      602.83      790.43     65.46 o
  -8   4   5    10917.31    10996.21    183.80 o
  -6   4   5        3.09       11.27     10.19 o
  -4   4   5    11807.72    11763.03    139.82 o
  -3   4   5     3737.20     3381.22    106.66 o
  -2   4   5     5112.01     4994.11     79.09 o
  -1   4   5      613.99      647.01     27.46 o
   0   4   5     7402.92     7221.91    217.78 o
   1   4   5       43.81       73.25     17.00 o
   2   4   5      779.79      736.01     30.43 o
   3   4   5     1670.59     1558.04     33.72 o
   4   4   5     3118.87     2729.80     66.08 o
   5   4   5      908.31      926.66     64.54 o
   6   4   5      140.84      119.00      9.19 o
   7   4   5      940.98     1033.76     40.91 o
   8   4   5        5.94       29.13     15.12 o
   9   4   5     2750.11     2656.52    155.31 o
  10   4   5     1379.09     1302.63    100.37 o
  11   4   5     1635.82     1902.50    275.51 o
  12   4   5      488.67      516.62     56.21 o
  13   4   5      888.28      895.12    127.36 o
  14   4   5       81.69      101.99     35.89 o
  15   4   5      366.14      270.59     42.45 o
  16   4   5        6.13       31.06     15.01 o
 -19   5   5     1352.45     1183.19    141.42 o
 -18   5   5       12.22       20.54     22.78 o
 -17   5   5      477.60      585.94     79.48 o
 -16   5   5      103.66       67.79     37.45 o
 -15   5   5     2286.90     2429.75    155.05 o
 -14   5   5      999.10     1101.66     83.52 o
 -13   5   5      215.80      367.81     31.10 o
 -12   5   5      627.13      739.81    121.49 o
 -11   5   5      691.41      761.29     57.01 o
 -10   5   5     1101.54     1107.65     66.06 o
  -9   5   5    13078.08    13686.29    170.67 o
  -8   5   5      448.32      515.08     40.58 o
  -7   5   5    11213.06    13318.45    266.17 o
  -6   5   5      417.90      393.19     52.61 o
  -5   5   5     2245.70     2468.86    154.99 o
  -4   5   5     1938.81     2032.70     83.59 o
  -3   5   5      319.97      209.50     34.17 o
  -2   5   5      258.80      302.76     25.64 o
  -1   5   5     8202.42     8342.54     95.79 o
   0   5   5     4920.62     4710.07    110.17 o
   1   5   5     1413.99     1570.42     50.34 o
   2   5   5      387.73      397.57     48.10 o
   3   5   5     3281.80     3151.84     43.05 o
   4   5   5      413.47      411.32     72.63 o
   5   5   5     8113.07     8136.23    284.73 o
   6   5   5        1.22       25.75     10.35 o
   7   5   5     1828.57     1838.74     71.88 o
   8   5   5     4273.70     3951.76    247.47 o
   9   5   5        0.92       44.78     22.74 o
  10   5   5       28.73       55.04     13.64 o
  11   5   5     1287.05     1421.10    106.63 o
  12   5   5      501.69      431.66     61.21 o
  13   5   5     1359.22     1278.55    101.90 o
  14   5   5      134.13      162.90     27.87 o
  15   5   5        1.99        2.48     13.12 o
 -18   6   5      244.89      215.57     25.42 o
 -17   6   5       30.63       54.93     38.05 o
 -16   6   5      524.42      553.41     57.82 o
 -15   6   5       14.20       48.32     18.12 o
 -14   6   5     5162.65     5198.98    345.49 o
 -13   6   5     2010.43     2143.71     80.80 o
 -12   6   5     6037.62     6395.99    121.11 o
 -11   6   5     1477.92     1552.45    116.66 o
 -10   6   5     9770.94    10089.71    195.08 o
  -9   6   5      192.25      225.36     47.19 o
  -7   6   5      707.77      678.20    102.42 o
  -6   6   5     3445.32     3672.78     91.26 o
  -5   6   5      459.39      543.14     36.27 o
  -4   6   5     3620.62     3605.25     64.01 o
  -3   6   5      330.05      322.04     34.99 o
  -2   6   5     7184.79     7320.95    114.77 o
  -1   6   5     2293.12     2142.68     47.78 o
   0   6   5     9039.20     9840.12    174.78 o
   1   6   5     5767.44     5786.83    138.49 o
   2   6   5     3892.06     4366.31     74.63 o
   3   6   5     1889.38     1769.98    108.78 o
   4   6   5     2721.03     2646.44     77.70 o
   5   6   5      116.83      115.70     31.26 o
   6   6   5     4703.63     4750.46    256.27 o
   7   6   5     2653.17     2821.10     67.17 o
   8   6   5      417.15      470.01     61.03 o
   9   6   5     1233.68      803.49    144.79 o
  10   6   5      682.68      794.06     85.83 o
  11   6   5      502.09      569.77     74.74 o
  12   6   5     1123.88     1254.81    113.19 o
  13   6   5     1398.61     1453.99    125.46 o
  14   6   5      659.39      612.63     68.50 o
 -16   7   5       72.56       40.38     11.56 o
 -15   7   5      131.95      223.26     30.63 o
 -14   7   5       96.36      112.86     39.86 o
 -13   7   5       45.80      151.00     47.97 o
 -12   7   5      642.77      587.73    108.55 o
 -11   7   5      934.12     1146.39    248.16 o
 -10   7   5        1.86       23.23      9.64 o
  -9   7   5       16.25       64.80     16.77 o
  -8   7   5     1322.60     1054.41    192.42 o
  -7   7   5       78.98       58.77     32.79 o
  -6   7   5      930.39     1013.03     94.44 o
  -5   7   5       11.05       23.05     12.45 o
  -4   7   5     3378.07     3501.56     82.73 o
  -3   7   5     1461.92     1343.12    101.13 o
  -2   7   5      101.06       98.44     11.87 o
  -1   7   5      227.82      279.15     23.70 o
   0   7   5       68.27       75.36     14.40 o
   1   7   5      827.88      840.32     56.96 o
   2   7   5      138.50      119.74     26.54 o
   3   7   5       22.68       33.21     11.79 o
   4   7   5     4709.78     4449.48     94.75 o
   5   7   5      302.51      241.79     51.34 o
   6   7   5        1.52       11.00      9.45 o
   7   7   5      237.64      236.48     60.40 o
   8   7   5      157.70      154.30     22.34 o
  10   7   5      458.94      278.50     47.71 o
  11   7   5       65.92       92.19     21.18 o
  12   7   5      322.01      308.64     34.83 o
  13   7   5       94.00       92.31     47.11 o
 -15   8   5       75.95       33.05     16.37 o
 -14   8   5     2951.92     2997.06    187.58 o
 -13   8   5       14.73       10.73     11.72 o
 -12   8   5      643.92      474.74    100.09 o
 -10   8   5      146.77      153.76     43.49 o
  -9   8   5        1.86      -13.46     21.23 o
  -8   8   5     3424.12     3319.95    418.40 o
  -7   8   5      574.35      566.58    102.51 o
  -6   8   5     3310.99     3453.35     65.96 o
  -5   8   5        3.48       14.40     10.20 o
  -4   8   5     2818.30     2814.45     72.48 o
  -3   8   5      588.78      477.27     49.95 o
  -2   8   5     1931.34     1863.93     68.32 o
  -1   8   5     1519.19     1344.14     96.47 o
   0   8   5     3666.35     3890.29    147.12 o
   1   8   5     2078.81     2219.95    234.07 o
   2   8   5      963.25     1030.57    104.54 o
   3   8   5        3.04       -1.06     23.30 o
   4   8   5      403.49      437.15     62.93 o
   5   8   5      466.33      378.05     57.91 o
   6   8   5     3126.24     2758.19    415.01 o
   7   8   5     3752.28     4013.31    165.84 o
   8   8   5     1453.72     1321.20    111.83 o
   9   8   5      614.51      633.20     67.71 o
  10   8   5      677.23      563.44    112.52 o
  11   8   5      430.99      258.52     54.87 o
 -11   9   5       68.39      236.42     49.18 o
 -10   9   5       12.20       34.69     16.05 o
  -8   9   5       20.98       31.75     19.50 o
  -7   9   5       35.89       74.38     34.17 o
  -6   9   5      571.99      585.19    130.29 o
  -5   9   5      522.30      399.63     60.52 o
  -4   9   5       69.01       38.01     19.23 o
  -3   9   5        1.69       25.80      8.65 o
  -2   9   5      901.63      929.50    261.10 o
  -1   9   5      337.51      423.20     50.03 o
   0   9   5       68.81       80.84     17.49 o
   1   9   5      333.80      291.80     53.25 o
   2   9   5      620.31      514.48    118.90 o
   3   9   5      333.91      324.50     46.31 o
   4   9   5      114.84      104.58     30.89 o
   5   9   5      304.40      335.65     75.07 o
   6   9   5        3.39       35.30     15.79 o
   7   9   5       50.82       49.18     17.26 o
   8   9   5       52.79       87.84     32.10 o
  -7  10   5      218.94      155.83     29.16 o
  -6  10   5      747.99      661.54     66.90 o
  -5  10   5      833.20      655.79     87.73 o
  -4  10   5     2127.30     2289.32    197.42 o
  -3  10   5      341.47      307.18     59.54 o
  -2  10   5     1583.20     1553.83    183.96 o
  -1  10   5      348.76      387.69     50.35 o
   0  10   5      915.32      923.94    121.14 o
   1  10   5      333.07      380.69     73.17 o
   2  10   5     1182.57     1337.69    125.19 o
   3  10   5     1085.07      990.74     85.42 o
   4  10   5     1402.01     1494.62     98.89 o
   5  10   5      888.91      828.78     74.25 o
 -21   0   6       57.61       53.32     26.75 o
 -20   0   6     1322.95      958.29    227.10 o
 -19   0   6       18.55       15.39     20.02 o
 -18   0   6     2725.41     2688.29    207.43 o
 -17   0   6       19.89       28.03      8.78 o
 -16   0   6     7488.21     7735.23    145.14 o
 -15   0   6      919.13      904.31     62.40 o
 -14   0   6     9708.23    10102.86    309.42 o
 -13   0   6      421.39      369.89     39.07 o
 -12   0   6     4891.94     4355.38     83.77 o
 -11   0   6      360.39      320.71     42.88 o
 -10   0   6      601.60      547.17     53.93 o
  -9   0   6      739.67      635.33     27.37 o
  -8   0   6    39956.63    40615.23    746.63 o
  -7   0   6    10383.65     8867.76    114.32 o
  -6   0   6      273.36      385.87     53.84 o
  -5   0   6     1879.98     1850.25     48.24 o
  -4   0   6    61726.15    64698.39    741.80 o
  -3   0   6        2.71        4.70      4.69 o
  -1   0   6    11236.14     9911.10     61.80 o
   0   0   6     4384.96     4157.07     61.71 o
   1   0   6    14100.76    12092.93    444.28 o
   2   0   6    12464.15    12924.75    224.34 o
   3   0   6      301.05      231.94     43.66 o
   4   0   6      467.95      473.68    116.83 o
   5   0   6      556.79      534.36     66.61 o
   6   0   6     7244.54     6707.04    102.42 o
   7   0   6    12961.31    11879.42    228.14 o
   8   0   6      151.52      103.27     34.26 o
   9   0   6    13036.83    14043.67    366.02 o
  10   0   6      726.61      770.82    113.72 o
  11   0   6     1853.35     2115.73    127.72 o
  12   0   6      187.05      126.15     33.65 o
  13   0   6     6664.56     7756.54    166.53 o
  14   0   6      464.05      410.40     57.35 o
  15   0   6     5074.52     5468.08    145.48 o
  16   0   6      749.64      639.72    128.22 o
  17   0   6     2823.95     2692.97    185.69 o
 -21   1   6       44.41       22.91     15.34 o
 -20   1   6      505.70      279.84     57.42 o
 -19   1   6        3.36       12.26     12.51 o
 -18   1   6       63.85       70.29     21.05 o
 -17   1   6      464.51      470.24     48.25 o
 -16   1   6     1687.61     1639.11     65.77 o
 -15   1   6       98.88       87.95     10.02 o
 -14   1   6      299.21      320.52     26.53 o
 -13   1   6      273.83      271.08     38.85 o
 -12   1   6     3519.32     3673.53     53.92 o
 -11   1   6      350.17      325.14     22.87 o
 -10   1   6        7.05        6.55      8.14 o
  -9   1   6     2039.68     2122.02    100.36 o
  -8   1   6      137.91      181.90     14.03 o
  -7   1   6       76.32       84.12     11.90 o
  -6   1   6    19506.76    20901.89    317.50 o
  -4   1   6    27957.73    31307.14    268.61 o
  -3   1   6    27776.79    26625.24    641.19 o
  -2   1   6      953.57     1017.13     44.18 o
  -1   1   6      484.37      402.47     14.80 o
   0   1   6       83.65       88.62      7.81 o
   1   1   6      175.30      144.05     12.53 o
   2   1   6      807.48      623.24     21.52 o
   3   1   6     7977.26     7386.31     87.47 o
   4   1   6     1344.36     1396.79     30.65 o
   5   1   6     8489.47     8259.55    138.47 o
   6   1   6     1903.04     2043.91     45.80 o
   7   1   6      695.06      670.90     46.65 o
   8   1   6       95.80      131.25     15.84 o
   9   1   6      392.02      359.37     30.88 o
  10   1   6     1035.99     1030.03     68.21 o
  11   1   6      132.11      150.86     13.57 o
  12   1   6     2778.50     2885.05    180.51 o
  13   1   6       86.57      101.72     22.75 o
  14   1   6      417.28      423.83     70.12 o
  15   1   6       98.85      147.82     29.93 o
  16   1   6       19.65       24.20     18.23 o
  17   1   6       74.42       80.95     16.71 o
 -21   2   6      187.75      136.22     26.32 o
 -20   2   6     1946.26     1867.20    182.15 o
 -19   2   6       22.86       64.63     21.74 o
 -18   2   6      272.97      215.97     33.75 o
 -17   2   6       95.16      114.65     15.01 o
 -16   2   6     4242.43     4734.42    131.71 o
 -15   2   6       55.94       56.54     18.00 o
 -14   2   6     3171.91     2846.87     76.56 o
 -13   2   6     3214.80     3021.98     52.02 o
 -12   2   6     9913.75    10461.61    392.92 o
 -11   2   6     3824.48     3622.43     69.33 o
 -10   2   6    13818.62    13596.59    442.13 o
  -9   2   6      338.19      412.36     35.19 o
  -8   2   6     6077.84     6386.27    126.50 o
  -7   2   6     2699.66     2447.70     51.02 o
  -6   2   6     7238.68     7887.28    155.66 o
  -5   2   6     5044.47     4746.09     78.90 o
  -4   2   6    21965.34    23985.32    229.95 o
  -3   2   6    13503.84    13185.09     71.74 o
  -2   2   6    43303.11    44491.29   1892.24 o
  -1   2   6      646.79      537.66     15.72 o
   0   2   6     2866.22     2769.85     45.46 o
   1   2   6      424.29      361.22     34.17 o
   2   2   6    12655.34    12957.35    117.57 o
   3   2   6     7947.22     7630.91    201.56 o
   4   2   6     6569.04     6164.92     70.06 o
   5   2   6      257.29      286.73     29.26 o
   6   2   6     5286.41     5099.79     88.77 o
   7   2   6     4578.08     4540.16     72.69 o
   8   2   6     5060.43     5061.96     98.45 o
   9   2   6     2180.91     2079.56     48.87 o
  10   2   6     2424.96     2222.33     63.82 o
  11   2   6     5299.91     5684.93    133.33 o
  12   2   6     4377.77     4436.10    115.63 o
  13   2   6     2077.05     2423.07    250.92 o
  14   2   6      942.34      889.11     91.50 o
  15   2   6      774.89      821.04     98.85 o
  16   2   6      290.81      271.44     48.92 o
 -20   3   6        0.13        9.84     17.43 o
 -19   3   6      267.31      222.10     54.36 o
 -18   3   6       72.98       62.82     33.65 o
 -17   3   6      161.02      140.92     19.66 o
 -16   3   6      114.79       97.95     43.57 o
 -15   3   6     3807.69     3799.84    191.98 o
 -14   3   6       19.54       37.17      7.01 o
 -13   3   6      523.31      447.99     87.49 o
 -12   3   6      323.97      266.02     23.99 o
 -11   3   6     2714.51     2647.10     50.04 o
 -10   3   6      101.88       76.17     16.82 o
  -9   3   6     1056.89      962.79     39.12 o
  -8   3   6     5389.17     5061.89     75.37 o
  -7   3   6    13258.19    14719.25    192.76 o
  -6   3   6     1913.58     1739.13     54.73 o
  -5   3   6     3667.17     4815.68    121.72 o
  -4   3   6      322.00      457.59     45.46 o
  -3   3   6     7247.67     7543.93    237.63 o
  -2   3   6       72.95      259.02     23.37 o
  -1   3   6     7716.64     7662.87     92.37 o
   0   3   6     3302.78     2934.25    106.60 o
   1   3   6      921.63     1015.12     43.51 o
   2   3   6     1806.52     1693.70     35.22 o
   3   3   6     1429.69     1364.88     33.88 o
   4   3   6     5116.33     5197.99    142.98 o
   5   3   6      103.40       91.72     19.50 o
   6   3   6     6212.86     6214.42    100.27 o
   7   3   6      475.86      386.39     75.07 o
   8   3   6     1864.55     1851.20     66.54 o
   9   3   6      379.71      326.68     67.13 o
  10   3   6       18.81       18.38     25.02 o
  11   3   6      309.06      390.82     50.61 o
  12   3   6      938.45     1074.62     90.98 o
  13   3   6      230.90      254.37     54.01 o
  14   3   6     1331.91     1503.78    179.99 o
  15   3   6        0.13        9.84     15.01 o
  16   3   6      601.64      440.00     74.13 o
 -20   4   6      917.20      833.98    173.52 o
 -19   4   6      101.92       98.54     50.05 o
 -18   4   6     4277.17     4373.79    318.65 o
 -17   4   6      215.67      225.17     65.15 o
 -16   4   6     1231.97     1343.22     93.79 o
 -15   4   6      205.04      138.75     27.09 o
 -14   4   6      135.22      181.28     34.59 o
 -13   4   6       26.66       15.67      7.84 o
 -12   4   6     4542.23     4478.10    283.57 o
 -11   4   6      550.06      495.28     33.34 o
 -10   4   6     7422.49     7822.45    212.74 o
  -9   4   6     2730.07     2744.18     67.22 o
  -8   4   6     5492.17     6128.74    153.40 o
  -7   4   6       94.64      101.03     12.39 o
  -6   4   6     2531.65     2394.64     58.37 o
  -5   4   6     2026.90     1823.71     53.22 o
  -4   4   6     4470.45     5046.20     74.85 o
  -3   4   6     4398.82     4245.44     67.53 o
  -2   4   6     1630.28     1948.94     83.04 o
  -1   4   6     1279.17     1283.77     30.61 o
   0   4   6    15885.81    17145.91    116.90 o
   1   4   6     1648.00     1728.07     84.73 o
   2   4   6     6717.29     6748.92    122.63 o
   3   4   6    13672.65    13810.38    172.94 o
   4   4   6      486.42      611.76     48.15 o
   5   4   6     4456.31     4341.55     61.52 o
   6   4   6      903.40      812.64     43.33 o
   7   4   6        3.42       18.44      9.42 o
   8   4   6     1619.37     1458.78     74.04 o
   9   4   6     2720.63     2699.35    151.69 o
  10   4   6     1171.74     1225.28    148.50 o
  11   4   6     2833.96     2919.67     88.10 o
  12   4   6      300.23      266.62     48.32 o
  13   4   6      384.47      381.61     87.67 o
  14   4   6     1128.60     1260.97    182.41 o
  15   4   6      166.69      111.74     55.22 o
 -19   5   6      330.42      146.86     71.27 o
 -18   5   6        3.24       17.93     46.94 o
 -17   5   6      813.23      728.09     73.93 o
 -16   5   6       10.90       13.16     14.67 o
 -15   5   6     2009.95     2197.66    166.36 o
 -14   5   6       36.73       52.17     15.96 o
 -13   5   6     2248.05     2661.36     98.51 o
 -12   5   6      672.23      630.57     59.19 o
 -11   5   6     2328.10     2338.05     74.48 o
 -10   5   6     2605.99     2726.69    185.30 o
  -9   5   6     2556.96     2849.95     79.59 o
  -8   5   6     1516.71     1501.39    124.63 o
  -7   5   6     6975.91     7269.75    155.92 o
  -6   5   6     1969.49     2102.50     84.25 o
  -5   5   6     4886.05     4654.48     85.48 o
  -4   5   6      702.48      521.44     37.82 o
  -3   5   6     3878.26     4024.75     89.76 o
  -2   5   6        5.06       70.55     11.67 o
  -1   5   6     3217.11     3116.54     69.30 o
   0   5   6     5650.57     5692.57     73.69 o
   1   5   6     7270.48     7242.44    169.82 o
   2   5   6     1912.86     1818.97     42.54 o
   3   5   6     2565.91     2582.87     60.75 o
   4   5   6     4232.26     4284.37     98.51 o
   5   5   6      506.47      563.88     39.43 o
   6   5   6      844.02      834.08     76.19 o
   7   5   6     1081.36     1176.51    156.74 o
   8   5   6     2440.84     2839.31    293.03 o
   9   5   6     2279.46     2426.17    169.46 o
  11   5   6      614.95      697.21     80.00 o
  12   5   6      709.82      679.07     91.12 o
  13   5   6       19.62       20.99     15.19 o
  14   5   6     1028.81     1240.41    139.95 o
 -18   6   6      141.77      116.89     19.87 o
 -17   6   6      221.72      215.39     27.43 o
 -16   6   6      105.22      107.68     26.58 o
 -15   6   6      134.44      131.10     26.49 o
 -14   6   6      509.10      484.64     54.83 o
 -13   6   6      775.72      692.70    107.51 o
 -12   6   6     3872.73     3786.89    114.41 o
 -11   6   6       55.53       64.25     14.01 o
 -10   6   6      412.08      267.65     49.61 o
  -9   6   6     1905.41     1934.87    112.06 o
  -8   6   6     1297.57     2005.28     42.44 o
  -7   6   6     1136.39     1181.25    141.16 o
  -6   6   6     7085.02     7718.00    149.01 o
  -5   6   6      756.43      736.52     58.91 o
  -4   6   6      573.88      779.29    120.02 o
  -3   6   6     1144.03     1072.59     42.11 o
  -2   6   6       15.77      637.07     47.78 o
  -1   6   6     1897.91     1858.74     53.12 o
   0   6   6     2087.99     2351.61     80.78 o
   1   6   6      504.66      486.64     36.08 o
   2   6   6     9552.15    10132.32    212.81 o
   3   6   6      285.13      272.78     69.29 o
   4   6   6       67.08       70.39     17.31 o
   5   6   6     1334.83     1252.29     72.71 o
   6   6   6       61.67       53.67     30.89 o
   7   6   6      893.85      812.60    120.90 o
   8   6   6      863.91      788.21    201.22 o
   9   6   6      113.58      122.34     28.03 o
  10   6   6     1188.42     1126.31    142.54 o
  11   6   6      266.84      291.24     44.79 o
  12   6   6       50.77       64.37     25.02 o
  13   6   6      222.77      207.62     57.98 o
 -16   7   6      141.87      100.01     32.01 o
 -15   7   6     1130.28     1228.88    119.09 o
 -14   7   6       13.11        8.49     10.67 o
 -13   7   6     1559.74     1629.19    153.45 o
 -12   7   6     2529.62     2405.68    139.95 o
 -11   7   6     6909.66     7591.21    249.88 o
 -10   7   6     1096.45     1244.02    199.58 o
  -9   7   6     1364.91     1260.59    158.16 o
  -8   7   6       82.48       79.73     30.20 o
  -7   7   6     1389.05     1672.90    164.46 o
  -6   7   6      247.17      222.01     28.77 o
  -5   7   6     7074.85     7410.32    179.86 o
  -4   7   6     3961.22     4177.68    104.40 o
  -3   7   6     8277.47     8698.46    560.94 o
  -2   7   6     1291.30     1332.95     95.34 o
  -1   7   6     2920.55     2735.94    147.72 o
   0   7   6      236.02      239.32     22.22 o
   1   7   6      877.13      878.73     88.18 o
   2   7   6     2408.09     2623.94    112.00 o
   3   7   6     5477.43     5378.20    146.18 o
   4   7   6     2889.26     2971.48    365.94 o
   5   7   6     1777.25     1785.91     58.48 o
   6   7   6     1603.42     1704.98    167.74 o
   7   7   6      347.07      360.56     43.04 o
   8   7   6      175.32      129.78     21.46 o
   9   7   6     1100.44     1145.97    125.00 o
  10   7   6     2173.24     2355.62    149.19 o
  11   7   6      424.18      347.56     81.45 o
  12   7   6     1384.17     1392.47    245.57 o
 -15   8   6       13.08       25.13     13.73 o
 -14   8   6      228.04      172.06     39.60 o
 -13   8   6       99.03      109.93     39.35 o
 -12   8   6        0.40        6.39     17.08 o
 -11   8   6      333.15      289.40     81.97 o
  -9   8   6       10.56       20.45     13.72 o
  -8   8   6      199.77      166.53     43.49 o
  -7   8   6       62.77       54.96     20.44 o
  -6   8   6       77.09       83.69     24.76 o
  -5   8   6      175.80      148.05     33.68 o
  -4   8   6      408.99      359.40     44.26 o
  -3   8   6      623.62      513.35     74.98 o
  -2   8   6      811.67      887.60     98.99 o
  -1   8   6        5.17       23.44      9.24 o
   0   8   6      200.49      321.61    137.45 o
   1   8   6      516.32      416.67     54.42 o
   3   8   6      508.84      497.66     59.23 o
   4   8   6      600.39      483.09    105.27 o
   5   8   6       84.21       54.21     11.16 o
   6   8   6      961.84      812.46    115.36 o
   7   8   6       45.11       79.38     23.64 o
   8   8   6        0.77       28.55     11.16 o
   9   8   6       17.19       28.46     12.25 o
  10   8   6        3.47       39.95     15.50 o
 -11   9   6     1532.13     1340.87    273.52 o
 -10   9   6      496.69      487.86    109.58 o
  -9   9   6     1433.67     1566.60    219.34 o
  -8   9   6      591.62      605.03     90.60 o
  -6   9   6      169.78      143.50     29.65 o
  -5   9   6     1168.85     1286.80    115.36 o
  -4   9   6      627.90      540.66     75.57 o
  -3   9   6     1066.09     1050.01     92.43 o
  -1   9   6     1514.43     1396.04    158.66 o
   0   9   6     2225.79     2258.02     78.67 o
   1   9   6     1517.76     1657.37    287.33 o
   2   9   6      431.09      447.51     54.38 o
   3   9   6      615.53      548.20    131.93 o
   4   9   6     1147.96     1226.32     92.92 o
   5   9   6     1147.79      967.97     92.23 o
   6   9   6      603.74      507.96     89.16 o
   7   9   6      295.61      222.79     65.06 o
   8   9   6      956.38      892.39     97.02 o
  -7  10   6        3.72       26.75     13.46 o
  -6  10   6      303.15      408.51     61.18 o
  -5  10   6        8.47       23.92     12.27 o
  -4  10   6      370.58      441.44     64.89 o
  -2  10   6        3.99      101.61     15.99 o
  -1  10   6      135.89      157.01     22.09 o
   0  10   6       23.00       56.93     16.05 o
   1  10   6        3.76       16.63     11.56 o
   2  10   6      124.46      215.54     39.17 o
   3  10   6       24.97       45.28     15.72 o
   4  10   6        4.72        2.89     10.76 o
 -21   1   7      594.57      601.93    108.72 o
 -20   1   7       13.61       17.04      6.10 o
 -19   1   7     4605.23     5019.58    178.07 o
 -18   1   7      573.63      585.50     80.30 o
 -17   1   7     9430.59    10749.95    179.54 o
 -16   1   7     1008.33      997.46     72.13 o
 -15   1   7     4269.52     4723.26    106.39 o
 -14   1   7      261.24      297.87     24.86 o
 -13   1   7     1591.76     1723.65     63.64 o
 -12   1   7      561.40      526.05     23.82 o
 -11   1   7     5651.24     6040.98     59.11 o
 -10   1   7     3358.82     3278.99     47.34 o
  -9   1   7     5615.92     5579.54     87.32 o
  -8   1   7     3196.75     2957.39     95.00 o
  -7   1   7    12532.64    12602.67    191.55 o
  -6   1   7       29.58       92.85     10.57 o
  -5   1   7    41547.07    39055.88   1118.17 o
  -4   1   7    49102.13    45237.52    536.46 o
  -3   1   7      429.24      370.15     19.43 o
  -2   1   7      766.36      795.28     27.02 o
  -1   1   7      938.40      739.29     16.14 o
   0   1   7     6316.95     6166.45     52.25 o
   1   1   7      361.76      288.11     26.68 o
   2   1   7     2198.35     2139.27     44.03 o
   3   1   7    11973.71    12045.42     86.45 o
   4   1   7    14854.02    14393.78    110.22 o
   5   1   7     5830.78     5781.14     54.04 o
   6   1   7     1623.23     1441.58     48.59 o
   7   1   7     1079.62      976.95     51.00 o
   8   1   7     1665.91     1616.84     55.76 o
   9   1   7     1408.24     1419.69    104.81 o
  10   1   7     4138.34     4326.17    130.29 o
  11   1   7       74.16      100.56     23.41 o
  12   1   7     3110.47     3283.54    269.38 o
  13   1   7      446.66      397.71     55.80 o
  14   1   7     2304.90     2044.45    125.43 o
  15   1   7      316.50      318.64     55.47 o
  16   1   7     1530.51     1070.53    184.09 o
 -21   2   7      243.06      177.92     54.62 o
 -20   2   7      153.47      191.02     59.62 o
 -19   2   7       39.86       32.79     12.37 o
 -18   2   7      423.21      392.86     71.57 o
 -17   2   7      137.59      160.97     21.34 o
 -16   2   7      204.94      205.66     28.56 o
 -15   2   7       34.87       41.05      8.25 o
 -14   2   7     1818.47     1728.94    100.61 o
 -13   2   7      923.55     1204.23     70.01 o
 -12   2   7     5465.96     6115.99    346.78 o
 -11   2   7      299.31      362.09     33.69 o
 -10   2   7     1035.22     1179.99     35.41 o
  -9   2   7      130.45      201.96     28.65 o
  -8   2   7       32.55       39.43      5.40 o
  -7   2   7     2395.40     2747.33     49.62 o
  -6   2   7     8171.30     7552.19    156.61 o
  -5   2   7     2105.36     2001.49     42.26 o
  -4   2   7    13225.05    13265.78    130.82 o
  -3   2   7      247.51      311.91     41.51 o
  -2   2   7      164.77      323.01     89.13 o
  -1   2   7     2106.12     1983.08     58.07 o
   0   2   7      150.86      159.95     18.98 o
   1   2   7     1774.77     1886.93     30.88 o
   2   2   7     3385.66     2843.95     50.64 o
   3   2   7     1509.60     1671.14     45.87 o
   4   2   7      924.54      783.04     32.99 o
   5   2   7      302.63      277.37     20.48 o
   6   2   7       81.32       43.57      9.76 o
   7   2   7      127.25      142.79     21.05 o
   8   2   7      485.30      423.53     34.08 o
   9   2   7     1424.66     1455.72     93.18 o
  10   2   7      249.88      264.68     31.88 o
  11   2   7      935.88      936.70     97.76 o
  12   2   7     1227.12     1295.72    141.05 o
  13   2   7      883.25      835.24    159.97 o
  14   2   7        5.60       39.17     17.57 o
  15   2   7      482.97      424.63     59.36 o
  16   2   7       64.59       33.38     14.91 o
 -21   3   7     1828.70     1735.32    153.62 o
 -20   3   7       20.34        1.90     22.09 o
 -19   3   7     2495.33     2322.28    201.39 o
 -18   3   7        4.27       44.38     17.05 o
 -17   3   7      422.07      384.09     65.05 o
 -16   3   7     1138.22     1166.06     90.02 o
 -15   3   7     6705.81     8074.13    152.01 o
 -14   3   7     1216.44     1184.48     84.73 o
 -13   3   7     1983.07     1854.14     43.63 o
 -12   3   7      574.02      688.47     63.59 o
 -11   3   7     4196.23     4178.89     91.70 o
 -10   3   7       78.31       51.49     17.57 o
  -9   3   7      951.29      877.84     33.92 o
  -8   3   7     6732.66     6359.38     80.79 o
  -7   3   7    19620.37    21591.41    158.92 o
  -6   3   7     5092.15     5265.22     80.48 o
  -5   3   7    24809.29    26907.09    243.19 o
  -4   3   7     6773.08     7340.65    165.93 o
  -3   3   7    14107.09    14902.30    170.99 o
  -2   3   7     5089.06     5179.76     63.46 o
  -1   3   7     3475.86     3302.11     45.98 o
   0   3   7    12840.88    11715.01    170.51 o
   1   3   7     9142.55     9588.20    161.21 o
   2   3   7     3073.51     3065.41     66.51 o
   3   3   7      386.55      283.82     27.95 o
   4   3   7      141.84      216.64     20.36 o
   5   3   7    10272.17    10379.25    109.37 o
   6   3   7     4441.41     4341.20    143.77 o
   7   3   7     4390.79     4126.28     79.03 o
   8   3   7     6240.01     5899.33    210.71 o
   9   3   7     3532.41     3333.46    145.39 o
  10   3   7      836.04     1053.35    100.54 o
  11   3   7       92.91      132.90     17.51 o
  12   3   7      860.23      751.20    135.47 o
  13   3   7      213.10      237.53     47.46 o
  14   3   7     1641.27     1823.90    248.33 o
  15   3   7      206.72      144.44     57.47 o
 -20   4   7      209.41      175.42     34.99 o
 -19   4   7       63.76       35.25     10.87 o
 -18   4   7     1017.85     1053.20    135.94 o
 -17   4   7        4.51       25.71     12.60 o
 -16   4   7     1129.88     1218.35    106.99 o
 -15   4   7      540.44      611.42    127.36 o
 -14   4   7       15.43       16.38      9.97 o
 -13   4   7      268.44      266.13     20.69 o
 -12   4   7     1743.32     1692.21     49.96 o
 -11   4   7     1918.56     1762.14     54.12 o
 -10   4   7     5270.65     5372.46    150.58 o
  -9   4   7      507.61      512.89     40.85 o
  -8   4   7     1806.79     2030.47     55.22 o
  -7   4   7     1107.68     1254.09     52.64 o
  -6   4   7      150.29      137.63     15.89 o
  -5   4   7       23.83       13.93     11.48 o
  -4   4   7     4643.01     4570.71    194.83 o
  -3   4   7     3415.52     3241.25     49.43 o
  -2   4   7     2239.92     2240.38     40.30 o
  -1   4   7     1823.45     1753.53     31.39 o
   0   4   7     3026.54     2892.92     65.98 o
   1   4   7     3590.99     3625.86     82.93 o
   2   4   7     3740.14     3854.40     64.26 o
   3   4   7     1795.07     1787.58     43.79 o
   4   4   7     2264.57     1989.10     74.85 o
   5   4   7     3444.82     3038.11    117.87 o
   6   4   7        9.52       35.37     24.93 o
   7   4   7     1233.96     1239.30     83.64 o
   8   4   7       82.66      140.99     24.85 o
   9   4   7      172.78      296.56     38.57 o
  10   4   7      128.44       71.27     33.82 o
  11   4   7     2770.86     2855.87    239.36 o
  12   4   7        3.61       29.94     32.62 o
  13   4   7      427.62      481.33     53.48 o
  14   4   7       79.94       72.60     18.73 o
  15   4   7      123.45       81.11     19.85 o
 -19   5   7      103.00      104.09     20.63 o
 -18   5   7        9.76        3.79      5.69 o
 -17   5   7     1000.79     1048.88    257.82 o
 -16   5   7       16.62       31.33     30.55 o
 -15   5   7     1012.77     1029.11     63.18 o
 -14   5   7      822.14      845.25    130.46 o
 -13   5   7       29.29      249.24     34.08 o
 -12   5   7     2009.11     1950.16     91.98 o
 -11   5   7      788.00      860.61     80.59 o
 -10   5   7      131.71      151.69     23.47 o
  -9   5   7     3974.51     4611.24     98.97 o
  -8   5   7      672.13      640.38     50.80 o
  -7   5   7     1220.82     1343.46     60.05 o
  -6   5   7     1038.30      936.02     80.25 o
  -5   5   7      246.42       88.53     96.29 o
  -4   5   7     4255.64     4586.86     69.92 o
  -3   5   7     5493.48     5318.48    167.74 o
  -2   5   7     2427.95     2331.18     36.57 o
  -1   5   7     5582.46     5469.41     68.04 o
   0   5   7     4944.48     4404.48     91.76 o
   1   5   7     1616.09     1565.43     95.94 o
   2   5   7      544.95      633.33     49.05 o
   3   5   7      630.20      601.42     53.78 o
   4   5   7      388.43      379.21     27.47 o
   5   5   7      795.36      774.62     69.15 o
   6   5   7     1916.24     1820.08    114.71 o
   8   5   7     4017.49     4171.96    124.25 o
   9   5   7        1.10       42.97     27.44 o
  10   5   7     1672.54     1650.71    144.71 o
  11   5   7      911.46     1026.83    138.06 o
  12   5   7      477.74      503.40     71.45 o
  13   5   7      694.29      717.36     68.05 o
  14   5   7      294.60      354.48     42.22 o
 -18   6   7      427.71      380.14     66.35 o
 -17   6   7       35.45       41.42     13.12 o
 -16   6   7      961.07     1031.72    102.36 o
 -15   6   7        1.53        2.85      9.92 o
 -14   6   7     1619.34     1522.07     53.15 o
 -13   6   7     2149.41     2191.82    206.22 o
 -12   6   7     2034.00     1904.66    101.30 o
 -11   6   7       81.44       79.48     43.66 o
 -10   6   7     2134.65     2184.02    300.01 o
  -8   6   7     8715.52     9112.83    344.22 o
  -7   6   7     5837.91     5495.82    185.94 o
  -6   6   7     2456.39     2637.47     59.39 o
  -5   6   7     5338.60     5769.51    146.08 o
  -4   6   7     4754.35     4826.25    139.78 o
  -3   6   7     2419.85     2384.19     39.73 o
  -2   6   7    12106.92    11995.00    170.91 o
  -1   6   7     3266.94     3178.42     64.82 o
   0   6   7     6141.32     6397.49     96.51 o
   1   6   7     4909.26     4793.59     85.39 o
   2   6   7     3753.29     3873.52    182.23 o
   3   6   7      202.86      302.17     51.51 o
   4   6   7      708.22      734.86    117.95 o
   5   6   7     2098.32     2008.73    100.00 o
   6   6   7     2759.97     2727.55    149.18 o
   7   6   7     2358.36     2247.05    102.25 o
   8   6   7      351.82      462.83     68.17 o
   9   6   7     3257.27     3480.85    136.93 o
  10   6   7      808.64      837.00    107.84 o
  11   6   7      991.60      994.57     67.41 o
  12   6   7      880.56      981.06     98.71 o
  13   6   7     1269.19     1281.23    158.68 o
 -17   7   7      465.93      441.94     53.07 o
 -16   7   7       82.67       81.23     16.86 o
 -15   7   7      398.76      433.67     94.74 o
 -14   7   7        1.01       30.59     36.58 o
 -13   7   7      685.95      696.32    127.18 o
 -12   7   7       37.09       90.15     18.85 o
 -10   7   7      312.27      219.86     34.86 o
  -9   7   7      796.74      714.44    113.90 o
  -8   7   7     1592.50     1500.35    184.39 o
  -6   7   7      368.51      329.54     32.20 o
  -5   7   7      417.75      367.06     65.40 o
  -4   7   7      467.75      527.20     48.84 o
  -3   7   7     1070.81     1057.89     48.31 o
  -2   7   7      327.34      280.83     33.49 o
  -1   7   7        0.63       28.21     26.83 o
   0   7   7        0.87       -1.90     23.30 o
   1   7   7      323.88      349.16     35.62 o
   2   7   7     1067.93      913.07     96.29 o
   3   7   7       40.16       37.18     15.74 o
   4   7   7      694.21      624.50     64.87 o
   5   7   7     1380.98     1223.82     44.76 o
   6   7   7       27.84        1.21     10.18 o
   7   7   7      569.90      415.64    120.02 o
   8   7   7      175.23      165.87     84.73 o
   9   7   7       91.95      130.97     28.60 o
  10   7   7      280.41      196.76     35.33 o
  11   7   7        0.45       29.52     12.40 o
 -15   8   7      257.74      212.53     42.07 o
 -14   8   7     3417.99     3550.75    236.42 o
 -13   8   7      204.57      154.47     29.78 o
 -12   8   7      964.20      796.76    128.91 o
 -10   8   7     1892.07     1941.59    160.66 o
  -9   8   7      178.61      196.56     40.73 o
  -8   8   7     3546.11     3543.89    196.13 o
  -7   8   7     1858.68     2198.90    253.33 o
  -6   8   7     1390.20     1095.13    192.07 o
  -5   8   7       35.84       40.08     32.96 o
  -4   8   7      135.01      150.48     48.49 o
  -3   8   7      160.65      180.17     64.28 o
  -2   8   7      517.28      447.45     81.28 o
  -1   8   7     1854.12     1936.36     87.32 o
   0   8   7      924.86      995.73    212.09 o
   1   8   7      947.65      919.40    103.38 o
   2   8   7     1425.68     1505.39    125.67 o
   3   8   7     1420.86     1273.32     76.36 o
   4   8   7     1091.65     1078.96     99.14 o
   5   8   7     1057.91     1005.91     75.71 o
   6   8   7      196.07      163.10     25.73 o
   7   8   7     2141.91     2037.50    139.47 o
   8   8   7      212.36      205.40     38.30 o
   9   8   7     1017.60      839.38    170.67 o
  10   8   7      147.62       98.69     14.51 o
 -12   9   7      408.42      394.32     64.89 o
 -11   9   7       31.05      118.56     35.03 o
  -9   9   7      271.49      350.49    100.09 o
  -8   9   7      260.66      286.64     71.79 o
  -6   9   7       72.33       85.10     37.02 o
  -5   9   7      168.75      122.11     18.20 o
  -4   9   7       34.06       18.36     18.44 o
  -3   9   7      576.93      482.27     85.43 o
  -2   9   7      143.52      153.27     30.76 o
  -1   9   7      133.00      128.03     61.69 o
   0   9   7        0.24       37.80     13.46 o
   1   9   7      543.96      307.52    101.64 o
   2   9   7      312.76      217.38     34.44 o
   3   9   7       18.25       23.02      9.41 o
   4   9   7       33.87       22.08      8.72 o
   5   9   7      155.29      144.96     36.07 o
   6   9   7       21.15       30.04     10.53 o
   7   9   7        4.44        5.35     11.04 o
  -8  10   7     1546.84     1238.20    241.94 o
  -7  10   7      205.27      195.87     36.24 o
  -6  10   7      445.55      410.55     50.05 o
  -5  10   7      501.29      542.55     58.12 o
  -4  10   7     1737.26     1790.76    176.71 o
  -3  10   7     1354.26     1333.63    122.18 o
  -2  10   7     1356.11     1312.03     93.79 o
  -1  10   7      529.76      466.06     47.59 o
   0  10   7      651.01      566.12     69.65 o
   1  10   7      346.04      437.64     71.62 o
   2  10   7      436.68      568.10     56.95 o
   3  10   7     1232.78     1179.21     93.31 o
 -21   0   8       45.27       69.37     23.99 o
 -20   0   8     4346.28     4221.03    310.97 o
 -19   0   8      106.52       98.87     20.79 o
 -18   0   8     1926.55     1929.01    112.77 o
 -17   0   8      117.08       95.09     35.20 o
 -16   0   8     5177.82     5455.34    190.78 o
 -15   0   8     1640.83     1623.09     99.57 o
 -14   0   8     5706.08     5670.84    105.59 o
 -13   0   8     1050.54     1230.56     62.74 o
 -12   0   8     4830.77     4479.26     68.53 o
 -11   0   8     1474.49     1400.51     44.40 o
 -10   0   8     6816.05     6683.81    114.07 o
  -9   0   8     4672.34     4318.99    100.44 o
  -8   0   8    44515.08    47729.43    435.23 o
  -7   0   8    29639.96    29876.48    356.53 o
  -6   0   8    10992.88    11987.51    127.76 o
  -5   0   8     1430.77     1345.01     67.13 o
  -4   0   8     6594.51     7404.42     93.15 o
  -3   0   8     5836.62     5475.50    114.59 o
  -2   0   8     7287.58     7784.01    377.24 o
  -1   0   8    28140.81    26082.25    121.98 o
   0   0   8    25394.14    27639.44    432.34 o
   1   0   8    22162.38    21092.32    227.02 o
   2   0   8     8228.51     8869.72    124.86 o
   3   0   8     4155.48     3987.45     57.70 o
   4   0   8        6.80       32.98     10.06 o
   5   0   8       99.32       79.00     23.75 o
   6   0   8     7240.29     7129.07    137.19 o
   7   0   8    11701.17    11504.95    339.10 o
   8   0   8     1112.06     1166.60    140.63 o
   9   0   8     2099.13     2565.08    269.64 o
  10   0   8      569.07      538.59     97.85 o
  11   0   8      132.20       88.91     24.96 o
  12   0   8     1537.89     1778.34    174.30 o
  13   0   8     2865.25     3418.70    149.89 o
  14   0   8       20.79       24.22     16.08 o
  15   0   8     1804.45     1832.87    135.30 o
 -21   1   8       78.37       61.27     25.89 o
 -20   1   8      335.30      172.93     31.52 o
 -19   1   8       52.78       39.63     10.91 o
 -18   1   8        7.92        4.52      5.89 o
 -17   1   8      763.10      736.94     73.72 o
 -16   1   8      499.41      513.11     64.20 o
 -15   1   8      234.74      272.34     27.14 o
 -14   1   8      407.89      437.87     27.47 o
 -13   1   8        0.67        7.89      5.73 o
 -12   1   8       60.39       64.40      9.14 o
 -11   1   8      149.86      186.25     41.42 o
 -10   1   8      112.48      130.72     21.45 o
  -9   1   8     3931.03     3955.28     81.81 o
  -8   1   8      587.87      571.72     33.76 o
  -7   1   8      120.65      242.86     52.89 o
  -6   1   8      441.52      377.54     27.69 o
  -4   1   8     5465.97     6138.45    154.91 o
  -3   1   8     9032.69     8652.52    157.37 o
  -2   1   8      307.32      330.67     13.41 o
  -1   1   8      487.53      446.57     20.57 o
   0   1   8       34.65       25.30      5.39 o
   1   1   8      943.27      837.25     28.15 o
   2   1   8     5100.00     5029.73     84.22 o
   3   1   8     4062.45     3533.89     87.55 o
   4   1   8       43.04       51.33     20.35 o
   5   1   8     4577.70     4404.25     90.57 o
   6   1   8       49.89       63.58     14.87 o
   7   1   8      890.11      906.43     59.32 o
   8   1   8      778.04      729.71     48.90 o
   9   1   8       20.58       33.05      8.80 o
  10   1   8       32.22       12.11     18.76 o
  11   1   8      703.76      744.93     86.58 o
  12   1   8        5.30        4.33     14.94 o
  13   1   8      125.59      210.90     42.28 o
  14   1   8       49.51       88.30     20.48 o
  15   1   8        2.21       11.87     13.35 o
 -21   2   8      344.95      266.10     84.73 o
 -20   2   8     1257.25     1214.55    123.04 o
 -19   2   8      165.87      167.00     25.64 o
 -18   2   8     4412.16     4494.71    110.05 o
 -17   2   8      600.80      685.97    108.03 o
 -16   2   8     2820.13     2826.05     96.29 o
 -15   2   8      225.44      210.59     27.59 o
 -14   2   8     3549.51     3280.48     92.22 o
 -13   2   8     2784.97     2677.80     77.63 o
 -12   2   8     6867.44     6599.47    141.80 o
 -11   2   8     7705.88     7356.28    101.06 o
 -10   2   8     3652.38     3543.18     94.38 o
  -9   2   8        5.07       67.82     47.11 o
  -8   2   8     1750.25     1275.31     41.21 o
  -7   2   8     6834.28     6233.47    203.55 o
  -6   2   8     2191.30     2414.55     72.17 o
  -5   2   8    10986.58    11232.86    245.82 o
  -4   2   8     9203.89    11373.23    242.02 o
  -3   2   8    25333.63    26342.96    637.13 o
  -2   2   8    13362.10    13535.96    300.99 o
  -1   2   8     6452.24     6075.82    127.27 o
   0   2   8     6556.84     7038.17     77.06 o
   1   2   8     7421.81     7097.25     94.29 o
   2   2   8     8349.68     8767.48    202.23 o
   3   2   8     7247.07     7383.27    125.29 o
   4   2   8      109.73      101.64     14.75 o
   5   2   8     3101.62     2948.71     77.89 o
   6   2   8     1603.69     1530.47     41.06 o
   7   2   8     1694.43     1602.56     71.66 o
   8   2   8       57.80       79.54      9.08 o
   9   2   8     1466.38     1516.57    123.82 o
  10   2   8      684.85      864.09     74.47 o
  11   2   8     2591.25     2861.22     92.67 o
  12   2   8     1077.11     1102.28    164.81 o
  13   2   8     2928.14     2912.65    156.52 o
  14   2   8      317.77      325.83     51.93 o
  15   2   8     1085.22      879.26    108.54 o
 -21   3   8      351.52      345.78     45.17 o
 -20   3   8      820.02      784.87    177.32 o
 -19   3   8        4.77       22.61     13.18 o
 -18   3   8       11.39       14.44     10.64 o
 -17   3   8      376.86      374.33     59.07 o
 -16   3   8      718.95      707.44     78.43 o
 -15   3   8     3274.09     3373.64    108.05 o
 -14   3   8       71.92       43.82      8.94 o
 -13   3   8      996.78      946.37     76.62 o
 -12   3   8     1193.34      941.06     56.87 o
 -11   3   8       47.34       63.25     19.67 o
 -10   3   8        0.37        3.53      8.24 o
  -9   3   8      809.81      732.43     27.40 o
  -7   3   8     2792.17     2749.36    113.37 o
  -6   3   8     4915.77     4979.72     66.53 o
  -5   3   8     2216.94     2601.33     48.42 o
  -4   3   8      656.13      656.11     31.99 o
  -3   3   8     3818.51     4012.60     60.71 o
  -2   3   8     1151.99     1124.31     18.35 o
  -1   3   8     1610.97     1577.91     81.33 o
   0   3   8     5856.56     5416.07     74.43 o
   1   3   8     2457.62     2905.02     40.15 o
   2   3   8     2897.75     2642.41     59.67 o
   4   3   8       83.96      125.35     20.23 o
   5   3   8     2706.66     2642.62     51.03 o
   6   3   8     3069.41     2908.14     61.35 o
   7   3   8      802.58      744.81     53.64 o
   8   3   8     5668.81     5668.64    214.07 o
   9   3   8        0.76       57.29     25.89 o
  10   3   8      139.69      163.32     21.49 o
  11   3   8        1.90       18.68      7.53 o
  12   3   8      802.89      846.68    117.52 o
  13   3   8       13.20       34.34     16.74 o
  14   3   8      924.37     1026.45    145.13 o
  15   3   8       25.44       27.96     11.04 o
 -20   4   8      596.95      342.38    116.31 o
 -19   4   8        0.34       37.54     13.22 o
 -18   4   8     1862.36     1696.54    124.77 o
 -17   4   8      164.26      212.40     50.27 o
 -16   4   8     1520.75     1544.05     72.74 o
 -15   4   8      133.05      106.82     20.54 o
 -14   4   8       17.34       22.85      9.90 o
 -13   4   8      243.71      221.63     18.69 o
 -12   4   8     9938.18     9667.07    356.36 o
 -11   4   8     4328.12     4331.13     57.90 o
 -10   4   8     3598.58     3581.23     92.21 o
  -9   4   8     1960.53     1878.15     67.47 o
  -8   4   8     2372.21     2503.71    105.89 o
  -7   4   8      223.81      192.52     21.29 o
  -6   4   8     1915.36     1986.06     51.86 o
  -5   4   8     3710.15     3276.69     78.37 o
  -4   4   8     7203.95     7470.26     86.51 o
  -3   4   8     3683.32     3493.84     73.84 o
  -2   4   8     3248.62     3989.41    172.66 o
  -1   4   8     2620.25     2545.40     53.77 o
   0   4   8      462.52      530.34     25.56 o
   1   4   8     2479.70     2530.64     54.07 o
   2   4   8     7028.55     7028.72    133.40 o
   3   4   8     4004.78     3607.37     68.62 o
   4   4   8     1419.86     1512.02     94.35 o
   5   4   8     3714.23     3487.94    225.81 o
   6   4   8     1622.13     1420.28     66.66 o
   7   4   8      894.51      899.86     69.66 o
   8   4   8      227.69      229.17     25.02 o
   9   4   8     3542.50     3940.97    113.14 o
  10   4   8     1121.97     1105.30     84.83 o
  11   4   8     1739.46     1818.38    225.72 o
  12   4   8       46.37       77.67     17.79 o
  13   4   8     1232.26     1224.80    150.04 o
  14   4   8      247.40      247.09     35.38 o
 -19   5   8      620.82      472.50    126.49 o
 -18   5   8        1.93        7.27      5.74 o
 -17   5   8     1106.50      989.69    175.33 o
 -16   5   8      528.39      518.17     67.00 o
 -15   5   8     1065.92     1067.01    144.61 o
 -14   5   8        0.75       12.60     10.70 o
 -13   5   8     1905.74     2061.94     94.62 o
 -11   5   8     2221.31     2257.88     85.59 o
 -10   5   8      670.86      625.45     48.04 o
  -9   5   8     1864.99     1938.49    122.18 o
  -8   5   8     5400.74     5290.72    115.17 o
  -7   5   8     2807.67     2867.11     83.49 o
  -6   5   8       51.30       68.41     17.19 o
  -5   5   8     5269.57     5507.42     73.07 o
  -4   5   8      207.22      251.56     35.22 o
  -3   5   8     3510.17     3428.17     46.93 o
  -2   5   8     2272.24     2462.13     52.25 o
  -1   5   8      914.40      872.52     74.21 o
   0   5   8     8555.87     8594.05    135.30 o
   1   5   8     4491.36     4459.07    126.38 o
   2   5   8     5287.42     5328.85    119.10 o
   3   5   8     1704.92     1614.66     57.74 o
   4   5   8      492.58      405.38     36.03 o
   5   5   8       63.18       93.80     18.23 o
   6   5   8     1900.75     1989.91     97.85 o
   7   5   8      323.35      381.17     41.44 o
   8   5   8     1738.57     1864.80     67.30 o
   9   5   8     1000.36     1058.38    153.24 o
  10   5   8     1392.01     1573.60    183.15 o
  11   5   8       51.82       83.52     25.89 o
  12   5   8      813.13      888.75     97.03 o
  13   5   8       75.33       39.04     19.19 o
 -18   6   8        2.68       21.57     19.33 o
 -17   6   8      359.23      276.18     39.60 o
 -16   6   8      263.22      271.61     91.72 o
 -15   6   8      526.67      455.07     85.60 o
 -14   6   8     1886.70     1884.68    165.32 o
 -13   6   8      147.32      134.62     35.12 o
 -12   6   8     1281.49     1252.37     44.29 o
 -11   6   8      596.50      432.90     62.10 o
 -10   6   8      252.33      271.87     31.93 o
  -9   6   8     1199.12     1089.78    190.17 o
  -7   6   8      202.98      230.39     39.74 o
  -6   6   8     5325.24     5125.11    139.69 o
  -5   6   8       58.48       96.30     11.71 o
  -4   6   8     2373.35     2929.74     83.18 o
  -3   6   8     1934.10     1751.64     47.74 o
  -2   6   8      884.68     1479.06    125.92 o
  -1   6   8     1642.99     1707.32     87.92 o
   0   6   8     1826.91     2064.98    121.98 o
   1   6   8     2826.89     2462.78     79.90 o
   2   6   8      455.60      388.10     35.65 o
   3   6   8      111.18      120.55     22.69 o
   4   6   8      155.87      116.20     17.27 o
   5   6   8      979.60      910.81     82.58 o
   6   6   8       47.56       49.97     20.88 o
   7   6   8      933.40      813.67    133.74 o
   8   6   8     1642.80     1672.03     67.97 o
   9   6   8      759.17      773.96     86.78 o
  10   6   8     1022.73     1168.99     86.80 o
  11   6   8      456.33      440.56     45.09 o
 -17   7   8     1194.15     1193.33    258.68 o
 -16   7   8       75.84       50.91     12.94 o
 -15   7   8     1084.21      927.61     99.14 o
 -14   7   8      152.25      146.56     23.61 o
 -13   7   8      746.37      726.62    110.10 o
 -12   7   8       42.14       36.93     21.92 o
 -11   7   8     8054.01     8906.33    452.74 o
 -10   7   8     2690.32     2817.42    133.10 o
  -9   7   8      894.66      837.37    168.86 o
  -8   7   8      947.49     1028.18    122.87 o
  -7   7   8      635.07      513.51     88.62 o
  -6   7   8     1378.48     1425.43     56.60 o
  -5   7   8     1587.80     1347.90    118.04 o
  -4   7   8     8028.33     8209.85    144.37 o
  -3   7   8     2187.29     2293.60    106.24 o
  -2   7   8     2058.29     2116.52     74.03 o
  -1   7   8     1968.02     1876.46    190.82 o
   0   7   8       55.52       71.50     14.61 o
   1   7   8     2132.84     1986.87     64.78 o
   2   7   8      764.72      870.71     56.92 o
   3   7   8     2403.37     2011.97     65.37 o
   4   7   8     9514.19     9957.00    216.76 o
   5   7   8      388.58      278.56     59.32 o
   6   7   8     1801.42     1642.95    177.06 o
   7   7   8      344.93      300.39     47.37 o
   8   7   8       55.69       34.50     15.49 o
   9   7   8      163.24      189.24     31.35 o
  10   7   8     1976.10     2160.59     87.15 o
  11   7   8      128.38       57.90     17.70 o
 -15   8   8        8.12        2.56      8.11 o
 -13   8   8       40.82       21.32     10.70 o
 -12   8   8        8.55      -18.81     21.23 o
 -10   8   8      796.80      675.40    108.72 o
  -8   8   8      354.60      166.53    151.69 o
  -7   8   8      228.87      205.58     73.34 o
  -5   8   8        8.13       13.00     14.67 o
  -4   8   8       12.85       32.24     20.82 o
  -3   8   8      892.31      855.78     35.57 o
  -2   8   8     1700.00     1582.44    140.30 o
  -1   8   8      335.73      371.77     33.18 o
   0   8   8       51.11       71.44     15.70 o
   1   8   8       86.48       54.42     20.10 o
   2   8   8      394.24      479.95     59.49 o
   3   8   8      819.52      582.07    139.35 o
   4   8   8       42.36       23.06     11.24 o
   5   8   8       33.08       40.95     24.16 o
   6   8   8      772.74      507.70    124.51 o
   7   8   8        7.64       12.60     15.70 o
   8   8   8       74.53       38.14     19.85 o
   9   8   8       28.01       25.16     15.88 o
 -12   9   8      294.81      305.62     78.17 o
 -11   9   8      911.57      751.72    129.77 o
 -10   9   8      432.16      463.53     71.79 o
  -9   9   8     2130.73     2194.75    287.85 o
  -8   9   8     1800.93     2014.25    177.06 o
  -7   9   8     1638.98     1187.15    346.09 o
  -6   9   8      858.54      755.83    166.01 o
  -5   9   8     1177.64     1163.68    194.49 o
  -4   9   8     1095.13     1058.13     94.58 o
  -3   9   8      684.78      699.60    127.70 o
  -2   9   8      475.59      559.72     89.48 o
  -1   9   8     1006.22      910.13    101.57 o
   0   9   8     2044.80     2099.78    126.81 o
   1   9   8      736.57      773.12    150.31 o
   2   9   8      826.33      788.95    122.99 o
   3   9   8      530.07      508.00     74.77 o
   4   9   8     2003.72     2104.89    141.02 o
   5   9   8      749.44      637.59     60.77 o
   6   9   8      876.03      581.91    157.21 o
  -8  10   8       60.01       62.82     32.10 o
  -7  10   8       24.39       76.97     31.24 o
  -6  10   8      152.99      128.74     37.62 o
  -5  10   8       27.50       15.63      8.13 o
  -3  10   8      196.62      249.59     33.96 o
  -2  10   8        9.81       26.36      8.39 o
  -1  10   8      147.01      158.94     32.96 o
   0  10   8        0.07       50.91     22.95 o
   1  10   8        3.44       29.13     44.09 o
   2  10   8      275.54      385.01     76.10 o
 -21   1   9      257.73      277.80     40.35 o
 -20   1   9      259.14      187.94     37.22 o
 -19   1   9     8040.87     9369.70    195.70 o
 -18   1   9     1951.01     2042.41    113.18 o
 -17   1   9     7176.28     8557.53    103.78 o
 -16   1   9     1465.31     1515.04     55.84 o
 -15   1   9     3080.07     3285.86     90.69 o
 -14   1   9      582.98      586.97     34.17 o
 -13   1   9     1375.19     1542.45     49.26 o
 -12   1   9     3524.22     3241.20    124.07 o
 -11   1   9    14930.67    16385.89    240.56 o
 -10   1   9     7791.40     7981.02     97.17 o
  -9   1   9     1561.41     1794.04     85.70 o
  -8   1   9     5073.50     5135.01    162.99 o
  -7   1   9     6368.98     6314.46    306.06 o
  -6   1   9     7250.41     7674.74    206.57 o
  -5   1   9    43333.56    43637.24    604.08 o
  -4   1   9    28783.53    28210.14    383.61 o
  -3   1   9     1607.17     1637.25     24.52 o
  -2   1   9     4614.89     4364.17     55.01 o
  -1   1   9      321.03      271.45     22.17 o
   0   1   9     7309.01     7280.89     82.55 o
   1   1   9     2562.75     2358.54     63.73 o
   2   1   9     3886.70     4100.43     53.86 o
   3   1   9     4394.13     4280.30     52.30 o
   4   1   9     9175.52     9125.49     87.04 o
   5   1   9      530.34      491.94     65.99 o
   6   1   9     5467.11     5491.13     82.13 o
   7   1   9     1412.08     1312.54     40.85 o
   8   1   9     1488.67     1352.56     88.35 o
   9   1   9     1004.63      998.94     83.57 o
  10   1   9     1597.49     1814.22    160.47 o
  11   1   9        0.89       15.97     13.47 o
  12   1   9     2267.23     2337.12    163.60 o
  13   1   9       12.99       19.42     14.56 o
  14   1   9      710.70      575.78     68.64 o
  15   1   9      120.96      130.50     29.74 o
 -21   2   9      169.82      155.73     24.64 o
 -20   2   9      249.95      238.63     73.96 o
 -19   2   9      144.24      134.24     27.99 o
 -18   2   9      658.07      777.48    106.30 o
 -17   2   9      171.21      164.81     29.42 o
 -16   2   9        0.39       37.04     30.63 o
 -15   2   9      392.89      343.42     51.94 o
 -14   2   9     1102.68      990.22    105.03 o
 -13   2   9      183.53      265.91     26.53 o
 -12   2   9     3723.35     3861.75     83.50 o
 -11   2   9      308.39      289.24     25.01 o
 -10   2   9      214.48      311.70     65.49 o
  -9   2   9     3435.60     3326.60     80.13 o
  -8   2   9      698.64      592.05     42.99 o
  -7   2   9     1120.47     1334.66     82.49 o
  -6   2   9     9256.66     8491.29    122.18 o
  -5   2   9      980.44     1050.54     35.53 o
  -4   2   9    12221.38    12658.63    193.91 o
  -3   2   9     1520.62     1376.15     54.78 o
  -2   2   9      216.71      400.51     38.69 o
  -1   2   9       84.69      177.56     18.79 o
   0   2   9      658.05      684.79     18.17 o
   1   2   9        0.80       77.26     14.66 o
   2   2   9     1724.30     1472.43     33.09 o
   3   2   9        7.35       64.21     35.03 o
   4   2   9      541.34      533.86     51.98 o
   5   2   9     1135.35     1155.67     43.17 o
   6   2   9      382.41      337.50     43.61 o
   7   2   9       15.61       14.77     12.03 o
   8   2   9     1431.56     1475.75     61.48 o
   9   2   9      559.63      562.96     53.16 o
  10   2   9      105.49      112.07     22.52 o
  11   2   9      195.53      232.67     38.00 o
  12   2   9      345.21      360.03     44.86 o
  13   2   9        2.54       48.65     21.23 o
  14   2   9      315.96      237.35     38.60 o
 -21   3   9     2388.48     2505.78    166.23 o
 -20   3   9      144.33      174.19     25.22 o
 -19   3   9      962.10      950.01    107.35 o
 -18   3   9        1.67       15.89      8.05 o
 -17   3   9      551.20      431.77     66.46 o
 -16   3   9      667.87      560.25     75.39 o
 -15   3   9     6424.74     7999.27    152.97 o
 -14   3   9     4262.11     4254.04    223.65 o
 -13   3   9     4331.55     4788.45    161.71 o
 -12   3   9      658.98      716.34     53.93 o
 -11   3   9      897.20      864.49     97.32 o
 -10   3   9      164.90      194.20     29.64 o
  -9   3   9      445.68      321.64     30.80 o
  -7   3   9    10230.63    10198.62    122.55 o
  -6   3   9     3912.72     3422.06    206.22 o
  -5   3   9       52.96       63.37     23.30 o
  -4   3   9     3409.10     3272.04    200.27 o
  -3   3   9     3619.52     3456.53     62.54 o
  -2   3   9     4356.91     4360.61     76.41 o
  -1   3   9     4846.89     5045.55     64.61 o
   0   3   9    17712.88    17159.80    662.07 o
   1   3   9     3126.26     3224.14     76.00 o
   2   3   9     3386.69     3431.66     59.95 o
   3   3   9      241.93      236.86     24.64 o
   4   3   9     1159.31     1120.61     78.49 o
   5   3   9     2328.87     2125.58     68.13 o
   6   3   9     4297.48     4467.79    110.30 o
   7   3   9      836.73      799.01     62.09 o
   8   3   9     3067.09     3040.09    344.88 o
   9   3   9      475.41      498.28     60.65 o
  10   3   9     1239.53     1416.66     99.80 o
  11   3   9      816.49      886.92     86.57 o
  12   3   9     1392.87     1303.98    147.55 o
  13   3   9      216.64      160.77     30.89 o
  14   3   9     1805.89     1969.61    117.61 o
 -20   4   9      518.03      448.01     98.88 o
 -19   4   9      326.91      331.79     56.52 o
 -18   4   9      978.10     1145.50    164.81 o
 -17   4   9      304.20      269.56     60.57 o
 -16   4   9      800.97      825.68     65.85 o
 -15   4   9       13.90       45.56     14.84 o
 -14   4   9       10.28       13.39     11.82 o
 -13   4   9       35.94       17.85      6.06 o
 -12   4   9     3424.86     3583.69     93.61 o
 -11   4   9     4592.76     4533.00     93.42 o
 -10   4   9     4960.68     5240.44    110.14 o
  -9   4   9      391.80      430.91     26.74 o
  -8   4   9     1207.25     1237.62    108.35 o
  -7   4   9        1.99       28.47     13.46 o
  -6   4   9     1733.74     1533.50     68.85 o
  -5   4   9     1649.33     1563.97     48.36 o
  -4   4   9       57.03       78.52     13.42 o
  -3   4   9    15168.54    15926.33    152.02 o
  -2   4   9     3146.51     2824.10     44.26 o
  -1   4   9     4324.77     4327.38     62.27 o
   0   4   9     1288.47     1158.85     43.27 o
   1   4   9      938.62      956.35     42.92 o
   2   4   9     3034.49     3197.58     56.02 o
   3   4   9     3245.66     3291.07     52.34 o
   4   4   9      487.93      455.80     32.48 o
   5   4   9     3042.81     3309.91    135.47 o
   6   4   9      612.26      549.95     42.27 o
   7   4   9      749.56      721.99     74.20 o
   8   4   9      619.98      557.58     74.55 o
   9   4   9     4254.88     4615.23    159.28 o
  10   4   9       64.56       44.35     26.75 o
  11   4   9     2124.94     2523.33    262.65 o
  12   4   9       40.25       57.37     14.16 o
  13   4   9      362.19      291.64     55.22 o
 -19   5   9      111.81      107.47     24.91 o
 -18   5   9      504.20      478.88     85.42 o
 -17   5   9      417.48      476.79    190.86 o
 -16   5   9      299.43      325.47     68.51 o
 -15   5   9     1531.91     1764.05    152.98 o
 -14   5   9      404.57      374.79     38.03 o
 -13   5   9      700.24      744.87    122.18 o
 -12   5   9     2481.22     2487.68     65.85 o
 -11   5   9      193.76      218.03     28.31 o
 -10   5   9       68.33       70.89      8.99 o
  -9   5   9     6505.18     6647.25    159.44 o
  -8   5   9     2199.53     2220.64    139.15 o
  -7   5   9      962.90      936.44     91.13 o
  -6   5   9     1192.20     1021.52    102.99 o
  -5   5   9        1.16       78.12     19.75 o
  -4   5   9     7289.90     7790.31    203.84 o
  -3   5   9      647.21      639.37     36.11 o
  -2   5   9     2778.02     2523.43     54.44 o
  -1   5   9     3936.23     3539.58    187.93 o
   0   5   9     6450.17     6187.45     95.95 o
   1   5   9      257.92      319.56     25.17 o
   2   5   9     1859.87     1663.79     34.85 o
   3   5   9        3.42       27.85     10.59 o
   4   5   9      836.18      810.90     93.63 o
   6   5   9     2287.29     2407.13    264.22 o
   7   5   9      235.45      247.30     45.13 o
   8   5   9     2899.90     3186.78    147.72 o
   9   5   9        4.59      127.53     39.52 o
  10   5   9     1622.09     1545.29    151.22 o
  11   5   9      236.35      323.21     44.93 o
  12   5   9      768.14      714.96     85.94 o
 -18   6   9      372.02      360.33     53.67 o
 -17   6   9       42.52       19.08     11.82 o
 -16   6   9     1100.21     1067.35     92.15 o
 -15   6   9      283.96      270.59     77.48 o
 -14   6   9     2581.12     2476.55    361.62 o
 -13   6   9     2884.63     2691.22     99.78 o
 -12   6   9     1629.39     1595.11    243.24 o
 -11   6   9      117.87       93.73     15.20 o
 -10   6   9     1202.94     1185.79     47.51 o
  -9   6   9       72.65       71.33     25.71 o
  -8   6   9     1609.72     1631.34    163.68 o
  -7   6   9     1708.24     1566.51     99.19 o
  -6   6   9      551.35      451.52     60.05 o
  -5   6   9     3694.93     3727.81    133.48 o
  -4   6   9      787.90      805.91     38.68 o
  -3   6   9      833.85      757.93     40.60 o
  -2   6   9     3222.49     2983.03     81.85 o
  -1   6   9     9328.20     9154.48    263.14 o
   0   6   9     2936.94     2797.16    129.22 o
   1   6   9     5361.78     5127.35    146.75 o
   2   6   9      396.52      432.72     37.90 o
   3   6   9      748.40      644.83     70.67 o
   4   6   9      641.00      603.09    120.11 o
   5   6   9     1816.73     1744.33    159.71 o
   6   6   9     1150.77     1083.23    165.50 o
   7   6   9     2512.03     2743.19     89.97 o
   8   6   9       56.54       46.37     30.20 o
   9   6   9     1951.26     2116.70    168.29 o
  10   6   9      170.15      193.90     40.38 o
  11   6   9      539.10      523.54     67.13 o
 -17   7   9      151.10      182.93     32.79 o
 -16   7   9        1.74       23.23     19.16 o
 -15   7   9      262.38      254.16     44.03 o
 -14   7   9        2.86       13.35     25.37 o
 -13   7   9      197.68      282.67     58.67 o
 -12   7   9     2164.38     2210.63    278.87 o
 -11   7   9      140.46      595.71     99.75 o
 -10   7   9      243.54      234.35     22.26 o
  -9   7   9      400.72      366.90     66.43 o
  -7   7   9      869.01      799.52    129.43 o
  -5   7   9     3275.09     2849.99    259.46 o
  -4   7   9       53.99       83.16     19.05 o
  -3   7   9     4754.11     4741.96    149.09 o
  -2   7   9       21.09       28.04     10.61 o
  -1   7   9     1051.37     1006.50     59.57 o
   0   7   9       65.12       71.44     26.23 o
   1   7   9      229.33      231.68     22.46 o
   2   7   9      132.98      168.32     65.84 o
   3   7   9       60.99       83.36     20.34 o
   4   7   9        9.76       22.68     15.96 o
   5   7   9     1044.18      911.69     35.49 o
   6   7   9        3.23        7.47      8.95 o
   7   7   9      116.26      100.45     22.82 o
   8   7   9       55.66       65.53     47.89 o
   9   7   9      125.30       95.22     24.51 o
  10   7   9      193.34      172.60     31.84 o
 -14   8   9     1039.20      996.42    210.71 o
 -13   8   9      839.62      816.94     39.97 o
 -11   8   9      313.81      226.04     87.92 o
 -10   8   9     2124.27     2207.01    207.78 o
  -9   8   9     1489.40     1176.27    271.97 o
  -8   8   9     4664.70     4728.24    305.28 o
  -6   8   9     4039.63     4502.03    163.77 o
  -5   8   9     1527.79     1594.70    121.58 o
  -4   8   9      819.32      783.88     84.92 o
  -3   8   9      608.97      503.10     55.75 o
  -2   8   9      554.75      509.32     67.54 o
  -1   8   9     1501.96     1448.14    111.39 o
   0   8   9      205.90      206.90     29.38 o
   1   8   9     2127.38     2112.06     69.50 o
   2   8   9     3096.49     2842.45    112.19 o
   3   8   9      827.62      684.47     62.40 o
   4   8   9      175.06      119.77     32.10 o
   5   8   9     1364.71     1191.56    194.49 o
   6   8   9       87.52       71.90     28.34 o
   7   8   9     3111.53     3276.95    192.24 o
   8   8   9       19.08        2.88     11.36 o
 -12   9   9      250.42      233.14     58.16 o
 -10   9   9      222.93      230.73     46.59 o
  -9   9   9      311.41      453.69    117.69 o
  -7   9   9       59.69       39.32     25.71 o
  -6   9   9       11.52       19.58     18.81 o
  -5   9   9      111.53      121.91     28.49 o
  -4   9   9       18.13       21.19     23.91 o
  -3   9   9      105.73       96.20     25.63 o
  -2   9   9       65.66       58.65     17.70 o
  -1   9   9      466.67      381.06     50.24 o
   0   9   9        0.00       24.17     14.36 o
   1   9   9      237.70      166.50     25.75 o
   2   9   9        5.46       25.45     12.49 o
   3   9   9       59.63       32.79     11.91 o
   4   9   9       10.02        8.80     10.70 o
   5   9   9      110.74      104.92     41.93 o
  -7  10   9      425.28      406.58     58.67 o
  -6  10   9      921.22      961.39    129.43 o
  -5  10   9      894.41      970.88     89.56 o
  -4  10   9      766.76      543.08    147.20 o
  -3  10   9     1451.60     1359.04    179.30 o
  -2  10   9      576.61      636.27     63.68 o
  -1  10   9      187.47      218.65     37.28 o
   0  10   9      210.71      171.86     20.05 o
   1  10   9       53.98       51.12     12.81 o
 -21   0  10     1616.30     1862.21    225.20 o
 -20   0  10     3362.72     3634.86    118.04 o
 -19   0  10      644.71      558.79    140.47 o
 -18   0  10     1389.10     1290.13     45.21 o
 -17   0  10      373.81      275.96     75.67 o
 -16   0  10     4961.43     5353.32    447.65 o
 -15   0  10     3870.20     3708.45    123.56 o
 -14   0  10     6916.35     6709.62    238.23 o
 -13   0  10     3792.61     3900.19    155.57 o
 -12   0  10     3721.64     3672.34     58.92 o
 -11   0  10     1752.79     1651.39     34.47 o
 -10   0  10     2699.84     2742.36    112.00 o
  -9   0  10     4126.45     4149.28     89.13 o
  -8   0  10    43020.80    47971.06    581.39 o
  -7   0  10    46713.14    47731.05    307.90 o
  -6   0  10      118.16      180.02     16.02 o
  -5   0  10      872.74      827.65     46.08 o
  -4   0  10      552.24      552.05     38.14 o
  -3   0  10      916.58      987.30     90.43 o
  -2   0  10     5905.36     6112.58    127.96 o
  -1   0  10    23803.77    23476.42    131.93 o
   0   0  10     3550.83     3595.62     57.41 o
   1   0  10    20872.44    21113.94    250.91 o
   2   0  10     7554.15     8266.97    113.60 o
   3   0  10     2522.97     2401.62     53.28 o
   4   0  10      609.36      593.30     46.00 o
   5   0  10     3532.52     3432.56     74.93 o
   6   0  10      258.20      291.38     43.67 o
   7   0  10     5819.57     5389.34    129.11 o
   8   0  10      905.21      984.52    154.45 o
   9   0  10      417.10      401.29     85.85 o
  10   0  10     3524.52     3896.82    132.71 o
  11   0  10     2164.85     2064.54    158.69 o
  12   0  10      606.72      607.10    132.36 o
  13   0  10     1948.34     2390.62     94.74 o
  14   0  10       26.81       15.48     14.46 o
 -21   1  10       11.96       21.05     11.39 o
 -20   1  10       23.17       22.10     13.99 o
 -19   1  10      475.64      404.24     42.60 o
 -18   1  10      180.89      148.86     17.16 o
 -17   1  10     1284.95     1120.26     47.38 o
 -16   1  10     1359.38     1352.28     78.41 o
 -15   1  10      990.19     1111.40     47.74 o
 -14   1  10      388.52      370.77     25.31 o
 -13   1  10      355.31      393.88     29.76 o
 -12   1  10     1651.55     1983.77     91.40 o
 -11   1  10      679.32      640.71     50.45 o
 -10   1  10      481.83      387.51     30.28 o
  -9   1  10     1037.69     1093.06    131.67 o
  -8   1  10      495.56      510.09     26.29 o
  -7   1  10     2214.90     2097.68     72.95 o
  -6   1  10        1.08        6.09      4.10 o
  -5   1  10     2359.95     1874.76     40.97 o
  -4   1  10      636.83      672.90     19.31 o
  -3   1  10    12335.85    12856.81    173.96 o
  -2   1  10      991.41     1158.12     30.83 o
  -1   1  10     2277.54     2191.05     39.89 o
   0   1  10      316.66      321.25     35.45 o
   1   1  10       53.86       51.47     10.00 o
   2   1  10      579.96      570.90     24.36 o
   3   1  10      772.34      601.68     40.81 o
   4   1  10      191.43      140.97     13.17 o
   5   1  10     2124.68     2068.75     56.76 o
   6   1  10       56.02       46.77      9.27 o
   7   1  10     1776.99     1785.49     57.39 o
   8   1  10       50.92       47.87     10.40 o
   9   1  10     1823.82     1727.48     69.75 o
  10   1  10      618.00      621.09     66.15 o
  11   1  10       42.98       50.67     13.67 o
  12   1  10      351.91      310.50     46.71 o
  13   1  10        7.65       39.39     17.40 o
  14   1  10       38.64       28.53     10.15 o
 -21   2  10       43.39       52.12     27.44 o
 -20   2  10     1205.94      955.18    166.19 o
 -19   2  10      267.24      250.23     78.17 o
 -18   2  10     2099.22     2054.63    178.61 o
 -17   2  10      223.85      246.76     34.46 o
 -16   2  10     3409.36     3498.22    133.91 o
 -15   2  10     1122.53     1034.26     81.70 o
 -14   2  10     6973.39     7424.17    156.84 o
 -13   2  10     3897.73     3857.99     83.01 o
 -12   2  10     4610.69     4307.38    289.57 o
 -11   2  10     7606.64     7585.59    136.21 o
 -10   2  10     5601.84     5741.43    215.54 o
  -9   2  10       61.91       63.85     13.29 o
  -8   2  10      599.91      529.36     27.95 o
  -7   2  10     6141.21     5549.57     62.35 o
  -6   2  10     3642.31     3947.83     65.73 o
  -5   2  10     6487.92     6660.28    130.71 o
  -4   2  10      257.30      412.26     70.32 o
  -3   2  10    11362.26    11009.79    195.50 o
  -2   2  10     8698.01     8485.48    149.62 o
  -1   2  10     5250.88     5069.01    103.09 o
   0   2  10      819.51      815.92     31.71 o
   1   2  10     6975.88     6964.26     65.26 o
   2   2  10      164.96      228.11     17.12 o
   3   2  10     8156.92     8042.69     88.12 o
   4   2  10      316.67      311.96     35.20 o
   5   2  10    11157.88    11073.53    239.21 o
   6   2  10      232.74      258.61     29.16 o
   7   2  10     3733.51     3852.02    157.47 o
   8   2  10      326.24      313.74     46.45 o
   9   2  10     1190.66     1368.11    137.88 o
  10   2  10       11.51       17.17     16.14 o
  11   2  10     1493.69     1574.87    138.37 o
  12   2  10       19.75       14.15     14.32 o
  13   2  10     1495.38     1516.39    198.11 o
  14   2  10       24.61       34.38     17.38 o
 -21   3  10      182.92      186.04     33.83 o
 -20   3  10     2829.45     2419.96    191.38 o
 -19   3  10       39.76       41.60     10.86 o
 -18   3  10      124.63      110.00     23.09 o
 -17   3  10       74.47       65.37     24.92 o
 -16   3  10        0.25       30.35     15.55 o
 -15   3  10     1857.08     2102.06    183.70 o
 -14   3  10      128.16      158.58     18.91 o
 -13   3  10      769.96      789.53     53.07 o
 -12   3  10     1586.24     1548.76     68.98 o
 -11   3  10       41.56       28.03     17.47 o
 -10   3  10     1279.60     1252.14     52.99 o
  -9   3  10     2378.37     2334.41     72.66 o
  -8   3  10     6187.41     5822.11     65.24 o
  -7   3  10        2.36       11.73      6.75 o
  -6   3  10     1949.96     1695.72     73.77 o
  -5   3  10     2379.48     2605.46     44.91 o
  -4   3  10      550.51      628.96     88.70 o
  -3   3  10       90.60       53.01     13.22 o
  -2   3  10      865.29      810.09     96.73 o
  -1   3  10     1919.33     1736.85     40.16 o
   0   3  10     1994.93     1814.12     69.58 o
   1   3  10      261.24      215.84     21.00 o
   2   3  10     2875.58     2807.03     46.09 o
   3   3  10       10.36       22.15     12.28 o
   4   3  10     1296.82     1325.34     69.89 o
   5   3  10     1177.07     1113.30    139.01 o
   6   3  10     3149.78     3103.80    104.39 o
   7   3  10      410.31      364.08     28.45 o
   8   3  10      248.29      298.88     58.06 o
   9   3  10      313.83      273.88     33.97 o
  10   3  10      303.75      277.94     59.80 o
  11   3  10       89.01      119.82     25.20 o
  12   3  10     1016.51     1007.30    130.56 o
  13   3  10        3.16       18.64     21.74 o
 -20   4  10      475.47      448.71     48.87 o
 -19   4  10      678.87      518.58    127.87 o
 -18   4  10     1285.03     1388.71    303.21 o
 -17   4  10     1234.41     1258.47    193.15 o
 -16   4  10      176.77      170.85     30.83 o
 -15   4  10      162.18      127.56     21.21 o
 -14   4  10        1.84       11.54     11.54 o
 -13   4  10      303.21      250.23     30.83 o
 -12   4  10    11030.99    11305.19    219.24 o
 -11   4  10     3774.96     3479.48     67.45 o
 -10   4  10     1885.56     1958.10     36.67 o
  -9   4  10     5168.36     5031.65    344.11 o
  -8   4  10      123.72      149.75     34.69 o
  -7   4  10      341.69      345.41     42.37 o
  -6   4  10        7.83      136.54     15.62 o
  -5   4  10     3132.85     2855.68     56.85 o
  -4   4  10     2417.94     2140.80     41.80 o
  -3   4  10     3303.92     3149.79    186.64 o
  -2   4  10     4812.54     5167.27    145.42 o
  -1   4  10     4556.71     4519.75     45.61 o
   0   4  10     2992.85     3075.60    112.49 o
   1   4  10     4870.69     5114.34    155.00 o
   2   4  10     2144.72     1918.85     44.24 o
   3   4  10     3020.80     2710.68     44.01 o
   4   4  10       96.64       73.66     12.94 o
   5   4  10     2043.65     1899.67     79.77 o
   6   4  10      577.04      574.83     69.55 o
   7   4  10      118.12      178.09     28.82 o
   8   4  10      417.14      444.37     70.24 o
   9   4  10     2167.66     2112.52    137.56 o
  10   4  10      514.41      428.34     53.75 o
  11   4  10     2091.09     2219.60    302.86 o
  12   4  10       38.92        2.93     16.05 o
  13   4  10      902.05      670.26    168.60 o
 -19   5  10      685.66      614.22    102.16 o
 -18   5  10      136.28      179.55     30.69 o
 -17   5  10      511.91      454.69     88.70 o
 -16   5  10      864.05      742.16     65.79 o
 -15   5  10     1142.28     1028.90    284.40 o
 -14   5  10     2031.59     2103.28    109.62 o
 -13   5  10     4444.22     4660.83     89.42 o
 -12   5  10        1.46       18.27      6.39 o
 -11   5  10     1571.73     1414.13    146.25 o
 -10   5  10      741.31      692.57     90.23 o
  -9   5  10       42.95       43.61     17.62 o
  -8   5  10     5473.19     5189.88    124.94 o
  -7   5  10      406.70      456.16     40.68 o
  -6   5  10      499.81      548.83     50.94 o
  -5   5  10     6357.70     6457.84     90.71 o
  -4   5  10     2429.24     2299.64     60.57 o
  -3   5  10      714.94      646.09     33.86 o
  -2   5  10     2447.50     2449.60    115.97 o
  -1   5  10      298.66      320.22     20.10 o
   0   5  10     8488.72     9066.56    230.24 o
   1   5  10     3131.59     2872.35     51.01 o
   2   5  10      495.98      610.54     56.83 o
   3   5  10      850.34      842.05     58.55 o
   4   5  10     1765.90     1740.39    210.78 o
   5   5  10      117.83      128.74     36.07 o
   6   5  10     2623.33     3147.35    278.36 o
   7   5  10      294.76      336.70     41.77 o
   8   5  10     3636.59     4029.53    138.75 o
   9   5  10      163.01      209.85     47.28 o
  10   5  10     1363.61     1544.51    197.42 o
  11   5  10        3.50        3.33     13.63 o
  12   5  10      126.95      124.60     36.24 o
 -18   6  10      107.11      143.41     31.06 o
 -17   6  10       80.24       92.33     16.91 o
 -16   6  10       21.37        6.99      9.92 o
 -15   6  10      251.69      247.02     82.58 o
 -14   6  10     2478.02     2277.24     89.61 o
 -13   6  10        0.97       11.24      6.64 o
 -12   6  10      314.30      333.28     70.71 o
 -11   6  10     1715.12     1532.77    112.86 o
 -10   6  10        9.20       31.06     16.91 o
  -9   6  10     1987.64     1864.45    100.26 o
  -8   6  10      198.08      228.13     30.73 o
  -7   6  10      228.68      201.66     22.24 o
  -6   6  10     5079.08     5419.70    119.26 o
  -5   6  10       16.38       39.23     10.85 o
  -4   6  10      710.63      654.06     49.21 o
  -3   6  10       14.14       16.35      7.38 o
  -2   6  10       82.72      128.74     16.22 o
  -1   6  10     1491.45     1339.99     61.29 o
   0   6  10      405.78      351.57     37.53 o
   1   6  10     1090.04      959.53     64.28 o
   2   6  10     1004.02      852.18     47.07 o
   3   6  10     1458.57     1415.34     79.81 o
   4   6  10      405.60      418.23     57.32 o
   5   6  10      378.68      312.18     59.71 o
   6   6  10       23.61      105.79     32.96 o
   7   6  10      762.19      603.36     87.09 o
   8   6  10      338.01      270.25     73.69 o
   9   6  10     1177.58     1141.70    138.40 o
  10   6  10      280.09      268.76     30.58 o
  11   6  10      161.47      195.17     43.75 o
 -16   7  10      802.82      675.27    116.14 o
 -15   7  10      752.07      712.25     67.45 o
 -14   7  10        4.54       -0.12      4.84 o
 -12   7  10      924.45      719.10     97.16 o
 -11   7  10     2655.94     2603.06    209.85 o
 -10   7  10     2311.38     2444.84     84.39 o
  -9   7  10      683.89      804.35    112.34 o
  -8   7  10       21.62       17.17     12.62 o
  -7   7  10     1055.67     1172.16     90.29 o
  -6   7  10     1017.22      840.07     60.05 o
  -5   7  10     1569.66     1291.52    144.18 o
  -4   7  10     9396.68     9869.27    125.91 o
  -3   7  10      537.94      475.31     42.16 o
  -2   7  10     3875.83     3924.97     60.48 o
  -1   7  10       38.53       36.60      8.46 o
   0   7  10      186.66      145.44     39.09 o
   1   7  10      731.27      690.77     65.06 o
   2   7  10     5019.88     5171.47    280.51 o
   3   7  10        9.33       35.86     12.07 o
   4   7  10     4683.01     4785.34    248.21 o
   5   7  10      299.47      253.68     64.20 o
   6   7  10     1697.04     1707.10     78.52 o
   7   7  10      402.85      457.66     86.11 o
   8   7  10      773.57      788.88     82.51 o
   9   7  10       57.50       43.83     32.27 o
 -14   8  10        1.69       80.59     31.93 o
 -13   8  10      127.56       90.60     27.78 o
 -12   8  10      161.83      128.74     40.55 o
 -11   8  10      238.83      232.04     79.73 o
 -10   8  10       26.27       11.73      9.49 o
  -9   8  10       33.39       18.60      9.41 o
  -8   8  10      621.45      265.93    124.25 o
  -6   8  10       96.69       93.88     59.19 o
  -5   8  10        3.02       15.84     20.19 o
  -4   8  10        5.81        6.90      8.46 o
  -3   8  10       15.12       23.30     12.08 o
  -2   8  10     1824.91     1701.55     57.19 o
  -1   8  10        6.09       36.05     10.74 o
   0   8  10        1.61       42.57     19.16 o
   1   8  10      260.41      189.52     41.44 o
   2   8  10       61.56       54.48     14.86 o
   3   8  10       47.95       30.44      7.87 o
   4   8  10      141.46      111.65     19.96 o
   5   8  10       41.57       40.72     10.53 o
   6   8  10      514.75      445.83     97.93 o
   7   8  10        8.12       59.19     37.62 o
 -11   9  10     1846.02     1435.44    303.90 o
 -10   9  10     1494.46     1632.00    164.46 o
  -9   9  10     2182.11     2193.37    321.33 o
  -8   9  10     2719.82     2594.95    224.86 o
  -7   9  10     1246.29     1037.53    239.18 o
  -6   9  10     1070.19     1115.50    142.37 o
  -5   9  10      501.13      450.63    179.82 o
  -4   9  10     1702.36     1758.32     57.81 o
  -3   9  10      421.67      416.88     74.38 o
  -2   9  10      606.17      552.77     59.89 o
  -1   9  10      428.86      274.21     68.86 o
   0   9  10     1678.65     1523.11    124.60 o
   1   9  10      511.82      424.51     40.46 o
   2   9  10     1954.52     2116.21    142.00 o
   3   9  10      831.33      738.27     68.81 o
   4   9  10     1443.88     1247.96    110.71 o
  -6  10  10      313.33      343.07     49.87 o
  -5  10  10       13.29       46.08     20.88 o
  -4  10  10       25.46       27.44     20.36 o
  -3  10  10      145.01      219.16     64.20 o
  -2  10  10      292.59      344.10     64.54 o
 -21   1  11      497.38      571.89     75.85 o
 -20   1  11      781.03      776.96    101.04 o
 -19   1  11     2432.51     2674.72    101.70 o
 -18   1  11     2246.37     2176.66     78.96 o
 -17   1  11     4576.77     5678.97    167.21 o
 -16   1  11     2427.83     2522.87     68.40 o
 -15   1  11     2522.72     2759.16    121.51 o
 -14   1  11      817.38      955.87     68.86 o
 -13   1  11     3814.98     3987.87    105.24 o
 -12   1  11     5668.23     5415.19    139.77 o
 -11   1  11     3793.35     4099.55     71.66 o
 -10   1  11     6600.50     6301.90    119.98 o
  -9   1  11     3029.35     3232.09     64.90 o
  -8   1  11    13571.77    13595.72    185.18 o
  -7   1  11     9654.08     9931.93    179.58 o
  -6   1  11     4214.44     4460.69     45.55 o
  -5   1  11     4045.59     3975.33    127.76 o
  -4   1  11    16941.25    17220.11    199.20 o
  -3   1  11     3821.33     3833.40     42.50 o
  -2   1  11     7372.34     7264.52    135.15 o
  -1   1  11     1284.59     1195.11     18.88 o
   0   1  11    10729.18    11468.96     93.69 o
   1   1  11     1214.10     1268.59     24.74 o
   2   1  11     9707.05    10218.80    100.83 o
   3   1  11      211.77      181.71     13.58 o
   4   1  11    11483.10    11674.03    115.99 o
   5   1  11     1075.30      978.23     41.75 o
   6   1  11     2773.12     2915.79     55.69 o
   7   1  11      629.43      650.84     51.63 o
   8   1  11     1035.50     1105.15     70.71 o
   9   1  11        1.50        4.33     11.72 o
  10   1  11     2870.15     3079.71     82.18 o
  11   1  11       15.02       57.50     13.43 o
  12   1  11     1528.12     1552.77    163.29 o
  13   1  11       42.41       23.24     23.73 o
 -21   2  11      137.61      153.50     71.27 o
 -20   2  11      795.38      971.97    231.24 o
 -19   2  11       60.89       65.48     18.65 o
 -18   2  11       14.27       14.75      7.16 o
 -17   2  11      631.55      618.03    111.87 o
 -16   2  11      455.93      452.99     62.42 o
 -15   2  11     2219.67     2494.61    130.73 o
 -14   2  11       33.65       50.28     30.20 o
 -13   2  11       94.54      133.64     16.45 o
 -12   2  11     4469.12     4536.28     90.58 o
 -11   2  11      806.92      694.84     49.97 o
 -10   2  11       78.45       77.83     15.53 o
  -9   2  11     1537.11     1528.11     58.85 o
  -8   2  11     2645.89     2499.67     62.72 o
  -7   2  11     1253.86     1207.50     73.52 o
  -6   2  11     7299.45     7005.81    174.30 o
  -5   2  11        6.65       11.25      2.92 o
  -4   2  11        3.98       27.02      7.65 o
  -3   2  11      386.97      419.05     41.42 o
  -2   2  11      139.79      129.77     19.67 o
  -1   2  11     5443.46     5485.81    167.83 o
   0   2  11        2.89       16.31      6.53 o
   1   2  11      550.35      606.82     24.11 o
   2   2  11     4059.47     3987.79     60.49 o
   3   2  11      104.47      142.18     18.74 o
   4   2  11       23.60       29.34      9.24 o
   5   2  11       11.03       10.82     10.86 o
   6   2  11      143.22      127.69     29.28 o
   7   2  11      862.10      850.81     77.20 o
   8   2  11      665.42      610.11     76.62 o
   9   2  11      566.72      674.45     79.21 o
  10   2  11      213.28      180.84     29.87 o
  11   2  11      165.06      148.51     24.21 o
  12   2  11       20.27        2.93     13.63 o
  13   2  11       41.80       78.68     29.60 o
 -21   3  11     1237.13     1247.25    158.83 o
 -20   3  11      296.70      325.44     96.64 o
 -19   3  11     1908.82     1663.32    105.59 o
 -18   3  11      177.03      142.98     36.33 o
 -17   3  11       62.40       71.03     18.81 o
 -16   3  11      956.82      919.18     76.94 o
 -15   3  11     4886.36     5516.71    212.52 o
 -14   3  11     5186.64     5153.27    120.88 o
 -13   3  11     2745.73     2947.04    105.27 o
 -12   3  11      271.19      322.67     30.67 o
 -11   3  11     1418.38     1441.14     55.01 o
 -10   3  11      182.59      157.06     21.74 o
  -9   3  11      899.26      973.94     39.99 o
  -8   3  11     5341.16     4989.95    131.94 o
  -7   3  11      609.84      570.61     24.60 o
  -6   3  11     9434.22     8816.14    101.18 o
  -5   3  11     4669.51     4710.47    133.98 o
  -4   3  11      301.47      288.14     35.10 o
  -3   3  11      327.47      240.66     22.29 o
  -2   3  11     5475.42     5232.87    113.93 o
  -1   3  11        1.80       28.17     11.16 o
   0   3  11     2453.42     2080.67     55.40 o
   1   3  11      128.67      127.63     13.55 o
   2   3  11     3872.11     3862.60     44.79 o
   3   3  11      912.27      992.28    116.86 o
   4   3  11     2479.89     2366.07     80.26 o
   5   3  11       34.11       74.43     19.41 o
   6   3  11     6197.77     6620.54    506.41 o
   7   3  11      104.93       95.72     23.38 o
   8   3  11     2986.76     3062.84    186.89 o
   9   3  11      363.42      395.30     56.19 o
  10   3  11     1389.09     1575.58    227.02 o
  11   3  11       12.74       46.22     14.93 o
  13   3  11      147.52      146.96     23.95 o
 -20   4  11      243.30      280.76     93.88 o
 -19   4  11     1462.78     1453.07    123.68 o
 -18   4  11     1107.99     1310.37    235.47 o
 -17   4  11     1022.93     1002.91    143.49 o
 -16   4  11     1761.48     1932.72    142.23 o
 -15   4  11      109.43      129.21     16.20 o
 -14   4  11      532.01      494.86     81.77 o
 -13   4  11      891.11      825.06     65.25 o
 -12   4  11     1445.56     1580.95     91.91 o
 -11   4  11     3844.76     3938.55    103.64 o
 -10   4  11     1109.94     1069.87     41.44 o
  -9   4  11     1326.61     1333.71     52.72 o
  -8   4  11     1321.76     1316.19     59.43 o
  -7   4  11      495.79      530.58     35.10 o
  -6   4  11     2832.85     2713.05     39.70 o
  -5   4  11     3385.64     3317.41     67.56 o
  -4   4  11       75.79       96.68     15.51 o
  -3   4  11     3495.15     3144.29     69.93 o
  -2   4  11     2330.27     2118.15     45.45 o
  -1   4  11     3115.57     3332.11     56.16 o
   0   4  11      815.75      796.97     79.01 o
   1   4  11     2314.10     2405.52    113.55 o
   2   4  11      460.84      419.61     24.72 o
   3   4  11     2366.32     2598.08     57.88 o
   4   4  11       19.16       20.53     10.82 o
   5   4  11     2125.32     2669.67    216.75 o
   6   4  11     1504.65     1590.93    227.97 o
   7   4  11      513.32      671.47    113.72 o
   9   4  11     1706.84     1832.05    151.25 o
  10   4  11        4.15       36.39     23.99 o
  11   4  11     1634.68     2003.03    165.32 o
  12   4  11       50.74       70.41     31.58 o
 -19   5  11       73.86       81.05     26.08 o
 -18   5  11      189.97      162.91     54.36 o
 -17   5  11      623.19      581.94    105.87 o
 -16   5  11       65.45       96.70     65.06 o
 -15   5  11     2115.82     2317.28     90.77 o
 -14   5  11      766.49      659.96     47.82 o
 -13   5  11      290.13      431.17     69.55 o
 -12   5  11     3733.70     3839.30    110.77 o
 -11   5  11       63.33       93.54     19.35 o
 -10   5  11       59.00       46.57      9.64 o
  -9   5  11     4039.75     4205.20    100.59 o
  -8   5  11     2176.29     2115.77    101.58 o
  -7   5  11      747.42      733.14     70.58 o
  -6   5  11      250.19      201.11     17.67 o
  -5   5  11      263.41      221.20     20.31 o
  -4   5  11      462.79      465.08     44.41 o
  -3   5  11     2274.11     2261.71    130.46 o
  -2   5  11     1911.37     1784.55     54.75 o
  -1   5  11     2429.42     2258.00     56.57 o
   0   5  11     5552.01     5465.92    121.55 o
   1   5  11        1.45       20.82      6.14 o
   2   5  11      272.09      249.45     23.51 o
   3   5  11        2.75       33.75      9.27 o
   4   5  11     1289.03     1284.46     65.49 o
   5   5  11      149.66      171.54     39.00 o
   6   5  11     2134.65     2326.94    234.52 o
   7   5  11      429.95      488.03    105.27 o
   8   5  11     1305.86     1287.84    133.14 o
   9   5  11      187.08       61.78     39.17 o
  10   5  11      487.63      590.54     61.78 o
  11   5  11      130.40      129.40     17.90 o
 -18   6  11      806.94      701.90    133.74 o
 -15   6  11     1778.00     1718.37     68.08 o
 -14   6  11      321.43      315.45     38.64 o
 -13   6  11     1163.58     1270.52     94.57 o
 -12   6  11      476.28      407.72     40.72 o
 -11   6  11      140.87      151.17     23.12 o
 -10   6  11     1671.77     1530.53    172.74 o
  -9   6  11      133.08      185.74     54.36 o
  -7   6  11     2564.99     2533.66    162.30 o
  -6   6  11      153.52      234.87     50.56 o
  -5   6  11     2950.76     2966.52     68.31 o
  -4   6  11      113.30      108.76     15.66 o
  -3   6  11      734.35      820.92    112.69 o
  -2   6  11      157.15      128.44     24.16 o
  -1   6  11      987.12      963.78     44.32 o
   0   6  11      293.77      282.58     21.21 o
   1   6  11       99.49       60.54     10.82 o
   2   6  11      261.86      248.38     37.88 o
   3   6  11     2448.48     2488.54     55.58 o
   4   6  11      196.79      241.42     22.68 o
   6   6  11        2.86       46.25     21.57 o
   7   6  11     2996.13     2831.54    287.50 o
   8   6  11       24.26       34.28      9.68 o
   9   6  11     1442.65     1438.94    140.67 o
  10   6  11       16.60        7.81      8.10 o
 -16   7  11       27.20       28.30     23.47 o
 -15   7  11        2.44       85.42     35.20 o
 -14   7  11      506.43      175.16     62.82 o
 -13   7  11      118.55      160.15     50.56 o
 -12   7  11      935.63      784.85    159.97 o
 -11   7  11       29.21      135.94     78.95 o
 -10   7  11      211.49      170.30     49.01 o
  -9   7  11      304.34      354.63     59.36 o
  -8   7  11        2.04       11.35     16.57 o
  -7   7  11        4.56       23.81     12.08 o
  -6   7  11      267.31      217.34     28.77 o
  -5   7  11      141.45      162.78     45.90 o
  -4   7  11     2433.64     2186.63     65.64 o
  -3   7  11      431.51      357.26     53.56 o
  -2   7  11     1187.81     1083.28     60.31 o
  -1   7  11      111.03      122.11     14.16 o
   0   7  11      140.30      116.43     18.51 o
   1   7  11     1001.21      885.26     81.20 o
   2   7  11       13.37       24.79     16.45 o
   3   7  11     1210.61      982.65     80.63 o
   4   7  11       67.91       48.63     19.65 o
   5   7  11      697.31      598.99    118.38 o
   6   7  11       14.33       17.71      8.31 o
   7   7  11       98.82      135.30     27.78 o
   8   7  11       25.26       30.85     16.41 o
 -13   8  11      845.67      934.13     49.70 o
 -12   8  11     1511.46     1590.93    190.52 o
 -11   8  11      784.45      546.10    121.06 o
 -10   8  11      743.09      677.86    225.55 o
  -9   8  11     1145.29     1166.24    285.60 o
  -8   8  11     1520.18     1350.66    179.56 o
  -7   8  11     5513.93     5624.86    314.25 o
  -6   8  11     1691.25     1743.64    210.71 o
  -5   8  11     1469.04     1298.56    110.00 o
  -4   8  11      566.58      484.57     82.75 o
  -3   8  11     2856.47     2723.47     70.60 o
  -2   8  11      764.31      748.07     84.97 o
  -1   8  11     5397.02     5619.41    133.57 o
   0   8  11     1017.58      935.78     68.96 o
   1   8  11     4898.55     4975.25    134.00 o
   2   8  11     1206.91     1121.81     76.56 o
   3   8  11      874.45      785.76     84.57 o
   4   8  11      438.33      439.71     86.29 o
   5   8  11      741.92      779.81     71.85 o
   6   8  11       27.10       14.48     10.18 o
 -11   9  11       14.62       34.17     39.86 o
  -8   9  11        1.11       -6.21     22.61 o
  -7   9  11        6.15       13.29     16.74 o
  -6   9  11        9.53       49.70     19.33 o
  -5   9  11      720.54      755.34    117.87 o
  -3   9  11        6.97       31.35     13.18 o
  -2   9  11       65.23       88.21     20.74 o
  -1   9  11       31.06       26.23     17.08 o
   0   9  11       20.14        7.08      6.90 o
   1   9  11      101.45      119.21     18.61 o
   2   9  11      188.64      252.99     41.76 o
   3   9  11      158.73      110.93     35.98 o
 -21   0  12     2686.04     3040.35    174.81 o
 -20   0  12      877.79      820.57    198.80 o
 -19   0  12     1225.04     1151.60    176.19 o
 -18   0  12      488.44      420.35     65.23 o
 -17   0  12     1181.91     1107.49     99.75 o
 -16   0  12      702.60      724.85    112.34 o
 -15   0  12     7848.13     8246.39    241.69 o
 -14   0  12     7895.76     7358.42    235.90 o
 -13   0  12    12060.00    12406.46    349.11 o
 -12   0  12     9027.37     9101.06    277.75 o
 -11   0  12     2406.85     2418.86     73.33 o
 -10   0  12     5975.10     6414.63    129.77 o
  -9   0  12    23287.69    24870.03    163.31 o
  -8   0  12     1099.59     1357.83     67.00 o
  -7   0  12    15552.88    15207.33    143.96 o
  -6   0  12     4564.73     4855.11    108.37 o
  -4   0  12      299.96      310.22     31.98 o
  -3   0  12     3007.72     3009.88    120.89 o
  -2   0  12     2724.36     2907.59     71.78 o
   0   0  12     1636.23     1770.75     51.25 o
   1   0  12    33168.10    35372.30    162.29 o
   2   0  12     4854.18     4884.14     94.93 o
   3   0  12     1864.72     1874.03     52.91 o
   4   0  12      339.00      381.84     32.65 o
   5   0  12     4952.03     5359.37    141.91 o
   6   0  12     1184.13     1426.12    211.92 o
   7   0  12      546.42      603.87    192.68 o
   8   0  12       17.47       72.82     18.29 o
   9   0  12     5520.99     6013.99    215.54 o
  10   0  12      182.56      204.32     47.11 o
  11   0  12     1498.14     1485.94    169.90 o
  12   0  12      131.44      123.64     35.12 o
  13   0  12      779.75      597.24    102.40 o
 -21   1  12      141.20      113.48     19.41 o
 -20   1  12      180.28      173.78     42.80 o
 -19   1  12      322.30      221.42     42.17 o
 -18   1  12     1180.93      993.04    100.98 o
 -17   1  12      213.31      110.43     57.98 o
 -16   1  12      148.35      111.14     34.86 o
 -15   1  12      147.65      151.11     17.89 o
 -14   1  12     1156.23     1203.04     74.70 o
 -13   1  12      704.12      657.60     55.11 o
 -12   1  12       45.39       62.12     10.49 o
 -11   1  12      486.35      478.58     43.14 o
 -10   1  12      530.68      607.98     50.37 o
  -9   1  12     2547.01     2398.48     48.07 o
  -8   1  12     1333.38     1430.83    104.10 o
  -7   1  12      542.55      571.15     24.09 o
  -6   1  12      925.80     1018.81     22.18 o
  -5   1  12     7260.57     7360.38     75.64 o
  -4   1  12     2487.20     2466.21     62.44 o
  -3   1  12     2810.38     2500.00     49.77 o
  -2   1  12       54.71       47.70      5.65 o
  -1   1  12      146.55      150.57      9.28 o
   0   1  12      439.34      456.71     28.32 o
   1   1  12      288.65      317.77     18.58 o
   2   1  12      495.80      533.15     31.51 o
   3   1  12       51.84       57.66      9.54 o
   4   1  12     1385.00     1265.71     37.76 o
   5   1  12     4053.99     3871.94    139.71 o
   6   1  12       73.50      109.09     12.34 o
   7   1  12       42.28       46.90     10.55 o
   8   1  12      105.77       96.99     13.25 o
   9   1  12      106.87       89.99     34.17 o
  10   1  12        0.16       27.13     10.61 o
  11   1  12        7.11       31.58     14.05 o
  12   1  12      259.72      212.05     35.45 o
 -21   2  12      952.34     1033.02    211.49 o
 -20   2  12      869.68      942.07    198.37 o
 -19   2  12      719.78      584.50    130.24 o
 -18   2  12      333.74      267.50     32.81 o
 -17   2  12       19.19       49.11     20.36 o
 -16   2  12     1656.70     1678.48     50.07 o
 -15   2  12      240.35      212.78     62.13 o
 -14   2  12     2250.22     2238.75    171.90 o
 -13   2  12     1707.84     1602.64     67.80 o
 -12   2  12     1848.84     1891.84     66.10 o
 -11   2  12     7008.14     7107.66    138.57 o
 -10   2  12     3927.42     4145.51    204.67 o
  -9   2  12     3611.13     3652.41    174.47 o
  -8   2  12     5231.93     5615.60     94.49 o
  -7   2  12    10409.49    10595.60    233.14 o
  -6   2  12      928.81     1023.24     26.43 o
  -5   2  12     1237.27     1148.81     73.30 o
  -4   2  12       64.37      105.61     16.74 o
  -3   2  12     5640.68     5967.84    246.60 o
  -2   2  12     2698.40     2661.36     45.78 o
  -1   2  12     2754.02     2627.23     47.56 o
   0   2  12     1151.78     1174.57     29.79 o
   1   2  12     2243.92     2084.19     31.14 o
   2   2  12       72.89       77.12      8.56 o
   3   2  12     5933.25     6065.02    155.25 o
   4   2  12       16.86       31.17      7.87 o
   5   2  12     7112.04     6982.49    393.27 o
   6   2  12       42.21       50.07     16.04 o
   7   2  12     2452.24     2533.25     96.64 o
   8   2  12       24.75       46.59     17.58 o
   9   2  12      975.29     1011.44    106.38 o
  10   2  12       28.51       36.97     16.15 o
  11   2  12     2219.71     2183.54     87.32 o
  12   2  12        0.49       35.23     14.75 o
 -21   3  12       39.56       32.96     20.54 o
 -20   3  12      507.06      415.74     74.98 o
 -19   3  12      470.92      302.53     99.24 o
 -18   3  12      456.60      376.38     73.54 o
 -17   3  12      865.32      766.52     81.87 o
 -16   3  12      260.87      259.75     57.98 o
 -15   3  12     2518.28     2550.30    137.58 o
 -14   3  12     1640.65     1603.97     88.65 o
 -13   3  12       24.57        6.00     11.40 o
 -12   3  12     3586.83     3615.04     94.86 o
 -11   3  12      827.61      709.91     45.31 o
 -10   3  12      375.32      469.98     48.66 o
  -9   3  12     1398.91     1190.65     68.48 o
  -8   3  12     2382.52     2221.02     68.87 o
  -7   3  12     1723.50     1705.68     66.13 o
  -6   3  12      567.27      506.02     44.05 o
  -5   3  12     3158.70     3467.86     55.61 o
  -4   3  12      978.06      937.51     32.11 o
  -3   3  12      111.76      114.22     11.68 o
  -2   3  12      286.94      274.34     19.56 o
  -1   3  12       61.90       58.72     11.52 o
   0   3  12      390.49      330.34     16.45 o
   1   3  12      495.47      442.86     21.67 o
   2   3  12     1360.13     1396.37     72.20 o
   3   3  12      814.61      750.83     53.73 o
   4   3  12      658.55      598.78     74.46 o
   5   3  12      185.22      236.08     29.68 o
   6   3  12     1154.36     1274.16    144.27 o
   8   3  12      357.48      360.44     45.80 o
   9   3  12       61.67       71.36     22.95 o
  10   3  12      345.01      294.41     73.69 o
  11   3  12       23.15      116.83     38.14 o
  12   3  12      297.35      308.71     62.04 o
 -20   4  12      304.19      244.11     79.04 o
 -19   4  12     1102.10     1002.51    111.55 o
 -18   4  12     1448.60     1554.69    162.65 o
 -17   4  12      906.79      908.44    217.01 o
 -16   4  12      927.02      853.47     88.07 o
 -15   4  12     1144.63     1334.55    164.11 o
 -14   4  12      515.68      501.87     78.09 o
 -13   4  12      625.64      583.56     50.80 o
 -12   4  12     1338.11     1303.59    151.15 o
 -11   4  12     5209.37     5035.12    108.47 o
 -10   4  12     2331.68     2466.43    101.19 o
  -9   4  12     4297.73     4068.37     70.26 o
  -8   4  12       43.28       45.72      4.95 o
  -7   4  12      123.83      119.97      8.48 o
  -6   4  12      181.60      198.55     17.51 o
  -5   4  12     4138.98     4115.52    135.47 o
  -4   4  12      606.25      594.32     79.64 o
  -3   4  12     3700.20     3481.08     69.90 o
  -2   4  12     1673.11     1581.21     61.87 o
  -1   4  12     3214.49     3153.05    101.08 o
   0   4  12      965.92      977.04     58.77 o
   1   4  12     1961.02     2102.82     85.11 o
   2   4  12       11.41       19.07     11.33 o
   3   4  12     6268.34     6562.97    126.92 o
   4   4  12       28.61       45.64     10.72 o
   5   4  12     2651.00     2667.25    246.43 o
   6   4  12       69.71       52.81     41.07 o
   7   4  12      864.03      928.95    126.49 o
   8   4  12       90.07      131.15     39.52 o
   9   4  12     1347.06     1399.90    128.74 o
  10   4  12       20.84       35.53     24.85 o
  11   4  12      779.97      829.39     88.09 o
 -19   5  12     1467.71     1314.06    205.53 o
 -18   5  12      216.02      206.04     51.94 o
 -17   5  12      117.76       63.23     37.53 o
 -16   5  12     2319.55     2385.74    135.30 o
 -15   5  12      192.47      194.83     57.47 o
 -14   5  12     1158.70     1091.12    102.59 o
 -13   5  12     2186.68     2161.52    124.25 o
 -12   5  12       46.01       39.13     22.36 o
 -11   5  12      491.59      420.20     31.41 o
 -10   5  12      385.83      455.00     60.92 o
  -9   5  12      143.49      127.42     21.52 o
  -8   5  12     6892.71     7061.82    194.47 o
  -7   5  12     1451.59     1293.43    160.58 o
  -6   5  12     2131.38     2197.97     85.81 o
  -5   5  12     1603.39     1501.37     55.60 o
  -4   5  12      562.99      553.92     46.27 o
  -3   5  12        5.83        2.85      6.79 o
  -2   5  12     1750.73     1637.30     68.81 o
  -1   5  12       74.98       65.53      8.61 o
   0   5  12     2818.50     2536.43     90.30 o
   1   5  12      329.22      288.92     37.41 o
   2   5  12     2849.47     3160.96    102.54 o
   3   5  12       46.32       34.21     13.29 o
   4   5  12      408.30      444.68     51.55 o
   5   5  12       35.83       46.76     10.68 o
   6   5  12     2574.52     2684.17    398.12 o
   7   5  12      107.58      123.22     47.28 o
   8   5  12     2310.66     2804.27    371.37 o
   9   5  12        0.12       24.26      9.66 o
  10   5  12     1154.77     1277.13    115.10 o
 -18   6  12       17.26       17.39     13.63 o
 -17   6  12      125.76      132.53     49.70 o
 -16   6  12      187.00      160.15     43.32 o
 -15   6  12     1059.74     1218.69    144.79 o
 -14   6  12      133.29       96.41     16.33 o
 -13   6  12       53.82       41.59      9.66 o
 -12   6  12      693.91      609.91     26.56 o
 -11   6  12      488.70      472.15     91.12 o
 -10   6  12       48.10       65.76     25.80 o
  -9   6  12      218.30      144.43     45.47 o
  -8   6  12      368.02      379.26     72.65 o
  -7   6  12     1960.83     1868.08     77.14 o
  -6   6  12     2956.33     3133.54    149.96 o
  -5   6  12     1468.35     1229.18     45.14 o
  -4   6  12      361.16      300.98     69.29 o
  -2   6  12        2.94       36.91     12.10 o
  -1   6  12        2.84        5.88      3.32 o
   0   6  12      443.57      464.71     69.47 o
   1   6  12      551.34      551.07     89.47 o
   3   6  12      773.06      680.04     54.70 o
   4   6  12      138.46      153.03     28.55 o
   5   6  12       20.92       22.76     21.40 o
   6   6  12      136.20      196.04     43.32 o
   7   6  12      803.70      594.51    138.40 o
   9   6  12      441.84      498.21     83.18 o
 -16   7  12      469.33      400.71    100.26 o
 -14   7  12       83.71       61.26     26.75 o
 -13   7  12      860.66      916.82     79.49 o
 -12   7  12     2173.59     1770.23    186.55 o
 -11   7  12      934.94      907.09    113.32 o
 -10   7  12     3249.51     3375.48    120.28 o
  -9   7  12      245.05      332.76     86.03 o
  -7   7  12      380.40      338.92     49.30 o
  -6   7  12      780.84      658.04     77.14 o
  -5   7  12     1306.57     1199.21    157.30 o
  -4   7  12     4668.81     5006.44    262.57 o
  -3   7  12       85.88       77.54     22.78 o
  -2   7  12     1825.50     1920.27     58.51 o
  -1   7  12     1170.35     1130.89    107.01 o
   0   7  12      573.07      523.98     46.72 o
   1   7  12       35.96       39.70     13.66 o
   2   7  12     2557.84     2865.40    128.22 o
   3   7  12      398.66      375.51    100.95 o
   4   7  12     3514.02     3858.94    146.08 o
   5   7  12       11.42       23.82     23.90 o
   6   7  12     1679.48     1525.53    143.41 o
   7   7  12      109.72      114.59     31.24 o
 -13   8  12      269.36      176.54     61.78 o
 -12   8  12       34.92       69.03     30.37 o
 -11   8  12        3.91       20.71     25.71 o
 -10   8  12       56.78       53.67     25.89 o
  -9   8  12      237.51      192.07     48.66 o
  -8   8  12       43.49      118.21     35.03 o
  -7   8  12      197.89      183.28     52.03 o
  -6   8  12      688.01      638.89    100.87 o
  -5   8  12        0.61        9.49      6.90 o
  -4   8  12        0.30       10.70      7.77 o
  -3   8  12        9.44       19.49      9.45 o
  -2   8  12      772.55      753.04    160.66 o
  -1   8  12      325.96      290.43     50.91 o
   0   8  12      227.24      187.58     44.70 o
   1   8  12      177.00      127.72     23.88 o
   2   8  12       82.71       47.74     12.86 o
   3   8  12        0.93       15.01      8.63 o
   4   8  12       69.65       43.21     17.42 o
   5   8  12      278.31      188.62     67.30 o
  -9   9  12     1012.97     1024.73    175.50 o
  -8   9  12     1195.14     1570.22    201.22 o
  -7   9  12      323.23      269.38     45.39 o
  -6   9  12     1072.07     1347.09    142.72 o
  -5   9  12      682.65      637.30    132.53 o
  -4   9  12     2884.37     2810.66    404.85 o
  -3   9  12      469.06      342.03    104.06 o
  -1   9  12      107.36       63.33     26.75 o
   0   9  12     1697.29     1735.72    255.75 o
 -21   1  13      593.19      531.86    118.73 o
 -19   1  13      538.56      495.94    223.48 o
 -18   1  13     2163.39     2126.78     68.48 o
 -17   1  13     1679.10     1933.84     57.76 o
 -16   1  13      887.52      805.38     34.62 o
 -15   1  13      852.78      912.33     64.00 o
 -14   1  13      340.73      355.30     57.47 o
 -13   1  13     1592.17     1687.54     98.45 o
 -12   1  13     6069.81     6116.32    147.17 o
 -11   1  13     1368.93     1486.83     47.64 o
 -10   1  13    13763.79    13436.87    451.54 o
  -9   1  13     5079.47     5327.07    137.73 o
  -8   1  13     9919.83    10319.85    140.30 o
  -7   1  13      711.83      683.12     25.69 o
  -6   1  13      768.92      800.63     20.80 o
  -5   1  13     1834.18     1670.33     41.61 o
  -4   1  13     9999.96    10297.87    187.96 o
  -3   1  13      711.80      738.88     77.01 o
  -2   1  13     9634.49    10070.07    140.34 o
  -1   1  13      596.92      610.34     28.12 o
   0   1  13     5027.20     5283.78     92.41 o
   1   1  13      458.26      452.60     29.93 o
   2   1  13     8226.69     8597.54     97.24 o
   3   1  13      363.68      374.04     25.38 o
   4   1  13     8201.69     8881.20    150.37 o
   5   1  13        6.02       23.05      8.83 o
   6   1  13     1633.43     1635.91     64.90 o
   7   1  13      361.87      338.11     36.44 o
   8   1  13     2627.35     2756.84    198.18 o
   9   1  13       20.42       52.80     13.08 o
  10   1  13     2724.30     2843.47    117.60 o
  11   1  13      328.41      321.54     32.89 o
  12   1  13     1488.84     1425.98    103.79 o
 -21   2  13        2.91       14.84     17.26 o
 -20   2  13     2006.60     2294.02    418.66 o
 -19   2  13       94.42       68.22     18.93 o
 -18   2  13      527.11      441.01     69.42 o
 -17   2  13       71.63       65.36     14.46 o
 -16   2  13      625.28      654.35     92.48 o
 -15   2  13     3935.56     4010.62    379.57 o
 -14   2  13      545.10      548.88     67.86 o
 -13   2  13      318.90      402.52     59.98 o
 -12   2  13     1134.85     1154.81     77.82 o
 -11   2  13      581.05      530.81     41.08 o
 -10   2  13      507.14      498.43     49.62 o
  -9   2  13      393.60      447.52     40.36 o
  -8   2  13      671.91      660.60     54.88 o
  -7   2  13      869.53      928.97     85.54 o
  -6   2  13     1290.20     1160.15     58.05 o
  -5   2  13     1388.75     1323.91     43.58 o
  -4   2  13      319.30      388.01     32.55 o
  -3   2  13     2715.10     2871.24     65.12 o
  -2   2  13     3904.79     3975.58     55.52 o
  -1   2  13       26.70       42.91      9.17 o
   0   2  13       56.68       82.01      6.52 o
   1   2  13     2213.57     2340.14     26.66 o
   2   2  13     1182.30     1141.50     37.58 o
   3   2  13     1615.50     1577.38     41.20 o
   4   2  13      130.17       99.57     35.71 o
   5   2  13      173.67      219.46     28.30 o
   6   2  13       22.52       16.70      6.13 o
   7   2  13       87.32       87.84     27.62 o
   8   2  13       70.07       40.03     12.33 o
   9   2  13     1315.88     1191.60    204.93 o
  10   2  13      146.61      157.04     30.17 o
  11   2  13      259.81      201.39     37.79 o
 -20   3  13     1034.95      949.60    116.66 o
 -19   3  13     1268.88     1354.84    158.92 o
 -18   3  13       71.55       85.33     23.12 o
 -17   3  13       28.12      102.84     30.55 o
 -16   3  13     3703.88     4096.51    164.07 o
 -15   3  13      831.35     1091.86     96.49 o
 -14   3  13     6299.49     6706.72    136.49 o
 -13   3  13     2235.42     2418.23     93.92 o
 -12   3  13     1858.54     1925.74    174.22 o
 -11   3  13     2110.41     2222.12     83.05 o
 -10   3  13      224.62      274.83     21.09 o
  -9   3  13        6.02       38.66     25.37 o
  -8   3  13     5592.78     5471.03    164.03 o
  -7   3  13      644.52      552.10     23.19 o
  -6   3  13    14153.02    14919.69    419.10 o
  -5   3  13     3055.63     3122.61     59.44 o
  -4   3  13     2904.51     2811.84     85.37 o
  -3   3  13     1255.56     1150.77     40.75 o
  -2   3  13     5945.23     6284.27     92.27 o
  -1   3  13      357.09      358.42     52.31 o
   0   3  13     1771.47     1674.82     91.59 o
   1   3  13       62.61       71.82      6.92 o
   2   3  13     4188.82     4147.90    109.15 o
   3   3  13      658.74      597.84     48.68 o
   4   3  13     1141.20     1136.90     43.00 o
   5   3  13      364.27      314.77     74.38 o
   6   3  13     2700.95     3182.72    284.22 o
   7   3  13      108.39      190.09     29.97 o
   8   3  13     2595.89     2901.26    232.63 o
   9   3  13       48.98       98.02     29.85 o
  10   3  13     1467.37     1391.27    156.87 o
  11   3  13       17.08       28.99     22.61 o
 -20   4  13      178.30      171.83     40.55 o
 -19   4  13      495.79      462.13    108.20 o
 -18   4  13      292.31      221.64     38.37 o
 -17   4  13     1433.83     1377.11    150.14 o
 -16   4  13      763.72      784.01    103.67 o
 -15   4  13     1418.42     1322.17     80.28 o
 -14   4  13       23.36       25.06      9.50 o
 -13   4  13      679.16      530.28     66.72 o
 -12   4  13      220.05      227.89     17.47 o
 -11   4  13     4984.22     4904.37    213.02 o
 -10   4  13      615.00      624.61     60.53 o
  -9   4  13     1631.21     1637.50     52.31 o
  -8   4  13     2656.50     2435.81     62.72 o
  -7   4  13       22.73       24.55      4.30 o
  -6   4  13      362.52      291.09     22.79 o
  -5   4  13     1464.19     1432.35     52.77 o
  -4   4  13      473.94      339.24     28.86 o
  -3   4  13     3282.00     3184.77     95.02 o
  -2   4  13      245.14      225.94     20.72 o
  -1   4  13     2381.90     2446.86     90.10 o
   0   4  13      750.27      859.32     68.18 o
   1   4  13      151.81      142.09     12.83 o
   2   4  13      286.31      295.36     42.77 o
   3   4  13     2083.15     2335.83     57.05 o
   4   4  13        1.24       40.06     39.26 o
   5   4  13      574.44      670.89     73.83 o
   6   4  13        0.54       56.95     26.06 o
   7   4  13     1218.94     1326.38    169.12 o
   8   4  13       50.29       56.43     32.10 o
   9   4  13      410.74      298.89     47.63 o
  10   4  13        6.04       17.76      7.72 o
 -19   5  13       53.82       56.92     18.04 o
 -18   5  13      410.20      289.57     55.89 o
 -17   5  13     1637.79     1585.61    139.26 o
 -16   5  13      792.05      695.70    146.53 o
 -15   5  13     2132.03     2089.08    115.08 o
 -14   5  13     1114.72     1020.04    138.01 o
 -13   5  13        9.88       93.73     20.25 o
 -12   5  13      292.26      273.37     39.43 o
 -11   5  13       38.52       49.13     10.48 o
 -10   5  13        7.45        8.65      6.86 o
  -9   5  13     2478.18     2336.05     38.48 o
  -8   5  13     4400.90     4258.01     57.85 o
  -7   5  13      702.51      684.95     46.11 o
  -6   5  13     1162.51     1065.08     32.52 o
  -5   5  13       85.06      108.53     31.32 o
  -4   5  13      700.40      561.73     52.19 o
  -3   5  13      587.52      527.05     48.74 o
  -2   5  13      935.56      885.30    100.66 o
  -1   5  13      681.11      799.18     87.49 o
   0   5  13      550.88      446.78     49.66 o
   1   5  13       48.82       46.65     25.52 o
   2   5  13        2.05       21.09      7.66 o
   3   5  13      478.18      452.59     47.28 o
   4   5  13      735.85      778.20    114.93 o
   5   5  13      447.07      333.58     85.08 o
   6   5  13     2035.36     2394.25    254.54 o
   7   5  13       64.84      102.85     35.55 o
   8   5  13      131.51      111.83     37.10 o
   9   5  13       45.79      100.75     30.89 o
 -17   6  13      507.31      415.31     95.52 o
 -16   6  13      970.50      828.35    140.13 o
 -15   6  13     1585.21     1639.02     64.63 o
 -14   6  13      478.69      584.15    128.91 o
 -13   6  13     1498.96     1347.15    133.93 o
 -12   6  13      447.34      455.24     44.03 o
 -11   6  13     1659.77     1949.01    270.59 o
 -10   6  13      650.18      550.76     56.31 o
  -9   6  13      655.23      626.57     71.27 o
  -8   6  13      583.21      485.61     66.96 o
  -7   6  13     2790.47     2947.85     78.00 o
  -6   6  13      189.43      156.14     23.99 o
  -5   6  13     3250.25     3217.36     84.65 o
  -4   6  13      410.58      293.69     40.48 o
  -3   6  13     4006.42     4213.65    241.00 o
  -2   6  13     1825.37     1720.93    141.85 o
  -1   6  13     1829.56     1763.35    303.90 o
   0   6  13       28.25       15.63      7.54 o
   1   6  13     1199.53     1065.11    164.46 o
   2   6  13      298.35      211.66     29.16 o
   3   6  13      250.90      177.15     28.41 o
   4   6  13        3.59       14.46     10.10 o
   5   6  13     1108.51     1214.71     68.28 o
   6   6  13        6.21        0.52      5.18 o
   7   6  13     1324.64     1717.42    147.72 o
   8   6  13      169.46       95.95     37.45 o
 -15   7  13        9.45       84.21     46.25 o
 -14   7  13      247.43      208.47     52.63 o
 -13   7  13      185.66      132.08     29.47 o
 -12   7  13      551.72      404.04     93.96 o
 -11   7  13        4.99       28.58     18.64 o
 -10   7  13      511.90      463.74    114.76 o
  -9   7  13      404.97      250.92     71.44 o
  -7   7  13        2.10       70.41     29.85 o
  -6   7  13      440.81      432.81     75.59 o
  -5   7  13      140.70      119.14     31.13 o
  -4   7  13     1351.10     1110.15     48.49 o
  -3   7  13      379.59      375.59     59.53 o
  -2   7  13     1506.67     1305.67     41.42 o
  -1   7  13       41.36       20.61     18.90 o
   0   7  13       77.01       60.05     27.44 o
   1   7  13        7.59       26.69     10.08 o
   2   7  13      616.80      546.28     98.19 o
   3   7  13        2.70       29.55     15.92 o
   4   7  13     1078.68      981.48     37.76 o
   5   7  13      360.29      107.68     40.55 o
   6   7  13      484.32      412.27     75.24 o
 -13   8  13     1787.19     1904.15    255.58 o
 -11   8  13      788.52      713.41    100.61 o
 -10   8  13      381.39      434.02     95.09 o
  -8   8  13       38.27       20.19     14.50 o
  -7   8  13     2411.77     2668.46    305.97 o
  -6   8  13      459.05      579.32     90.08 o
  -5   8  13     1395.11     1903.11    217.96 o
  -4   8  13      194.60      118.90     36.76 o
  -3   8  13      359.43      307.87     83.35 o
  -2   8  13      483.48      349.63     76.10 o
  -1   8  13     4226.79     4288.90     64.71 o
   0   8  13       26.05       16.16     15.96 o
   1   8  13     3966.42     4521.87    134.09 o
   2   8  13        0.76       24.33     18.29 o
   3   8  13      903.06      688.06     78.86 o
   4   8  13      103.85      101.90     19.67 o
  -9   9  13      452.14      544.46     96.98 o
  -8   9  13       48.61      105.96     23.99 o
  -7   9  13       30.07       32.79     21.92 o
  -6   9  13       25.29       57.29     22.95 o
  -4   9  13        1.83       22.43     13.29 o
  -3   9  13       50.65       56.43     43.66 o
  -2   9  13      230.71      295.79     37.28 o
  -1   9  13      228.16      313.39     46.77 o
   0   9  13       53.58       88.36     25.71 o
 -21   0  14     1790.62     1754.18    176.71 o
 -20   0  14     1004.93      995.39    192.07 o
 -19   0  14        2.55       44.18     21.05 o
 -18   0  14       22.89       16.39      4.14 o
 -17   0  14      369.64      320.29     51.77 o
 -16   0  14      111.94       85.59     20.10 o
 -15   0  14     4133.57     4501.97    142.89 o
 -14   0  14     1614.72     1493.54     65.58 o
 -13   0  14     7581.61     7324.42    224.86 o
 -12   0  14     2429.82     2477.42     32.40 o
 -11   0  14     5399.21     5576.58    127.36 o
 -10   0  14     6469.05     6907.14     89.56 o
  -9   0  14    16159.75    17653.57    294.58 o
  -8   0  14     1684.52     1715.66    141.25 o
  -7   0  14    11566.90    12053.03    332.37 o
  -6   0  14     1809.77     2090.00     56.43 o
  -5   0  14     3600.47     3635.99     66.35 o
  -4   0  14      655.36      722.14     46.23 o
  -3   0  14     1816.16     1881.79     52.00 o
  -2   0  14     5660.67     5583.53    181.37 o
  -1   0  14    20222.31    21303.51    281.12 o
   0   0  14      920.13     1043.08     64.29 o
   1   0  14    13008.69    13294.86    238.37 o
   2   0  14     1189.64     1090.57    157.48 o
   3   0  14     2561.92     2487.37     70.34 o
   4   0  14      152.81      208.29     25.89 o
   5   0  14     1567.98     1620.21    108.46 o
   6   0  14      416.44      448.51     59.26 o
   7   0  14     6103.37     6848.99    232.45 o
   8   0  14      773.31      805.81    152.47 o
   9   0  14     4563.12     5432.01    153.76 o
  10   0  14       90.10      124.28     34.51 o
  11   0  14      927.46      785.97    119.96 o
 -21   1  14        6.17       27.33     13.07 o
 -20   1  14      145.44      191.31     32.87 o
 -19   1  14      104.90      149.53     49.70 o
 -18   1  14      336.64      344.68     86.37 o
 -17   1  14        0.32        7.16      3.89 o
 -16   1  14      151.24      165.17     32.66 o
 -15   1  14      996.97      950.44     59.46 o
 -14   1  14      601.78      526.27     76.31 o
 -13   1  14     3052.84     3130.64    159.54 o
 -12   1  14       21.48       26.33      9.17 o
 -11   1  14      583.76      516.58     33.14 o
 -10   1  14      923.55      881.39     98.02 o
  -9   1  14     2247.79     2278.36     78.28 o
  -8   1  14     1982.43     1854.90     33.86 o
  -7   1  14      520.29      569.13     25.53 o
  -6   1  14        0.13       16.46     11.65 o
  -5   1  14     2495.41     2345.70     52.13 o
  -4   1  14      370.75      425.52     38.62 o
  -3   1  14       65.17       35.56     11.96 o
  -2   1  14     3372.71     3322.61     44.10 o
  -1   1  14       64.87       54.10     20.03 o
   0   1  14       63.80       55.73      6.37 o
   1   1  14      515.38      518.66     34.75 o
   2   1  14      611.45      661.77     40.23 o
   3   1  14      643.40      562.40     37.96 o
   4   1  14      779.13      739.43     66.41 o
   5   1  14       98.85       71.58     14.76 o
   6   1  14     1874.86     2078.71     62.93 o
   7   1  14       72.46      103.63     20.28 o
   8   1  14       47.12       25.37     12.14 o
   9   1  14       36.75       30.13     18.08 o
  10   1  14        4.63       10.44     13.64 o
  11   1  14        0.24       32.41     17.33 o
 -20   2  14      259.76      263.86     32.27 o
 -19   2  14     1932.98     2120.20    233.14 o
 -18   2  14      170.68      111.54     23.34 o
 -17   2  14     1289.05     1275.47     75.24 o
 -16   2  14      921.73     1054.64    183.01 o
 -15   2  14     2606.84     2640.59    140.13 o
 -14   2  14      490.07      509.77     53.16 o
 -13   2  14     1857.45     2118.50     83.51 o
 -12   2  14      439.97      442.03    108.37 o
 -11   2  14     3857.85     4066.63    174.81 o
 -10   2  14     2604.42     2619.90     53.26 o
  -9   2  14     7315.52     7675.22    170.72 o
  -8   2  14     1487.92     1541.80     50.37 o
  -7   2  14     2111.19     2136.89     48.01 o
  -6   2  14       19.83       49.36     17.43 o
  -5   2  14     7192.35     7357.73    158.41 o
  -4   2  14        2.12       88.01     17.95 o
  -3   2  14     8031.24     8257.80    125.27 o
  -2   2  14      551.71      591.16     51.81 o
  -1   2  14     4696.10     4798.68    116.42 o
   0   2  14     1079.56     1103.08     29.02 o
   1   2  14     2688.80     2537.18     54.15 o
   2   2  14       77.32      121.83     14.94 o
   3   2  14     3768.30     3967.89     56.69 o
   4   2  14        9.53       31.05      8.98 o
   5   2  14     4021.45     4462.07    123.73 o
   6   2  14      237.62      249.54     66.42 o
   7   2  14      576.73      597.95     82.65 o
   8   2  14        3.73       13.93      6.08 o
   9   2  14      825.37      678.78    121.39 o
  10   2  14      225.14      149.45     46.77 o
 -20   3  14      250.79      252.97     59.88 o
 -19   3  14      102.89      111.30     26.37 o
 -18   3  14        0.76       41.23     16.55 o
 -17   3  14      915.69      864.45     79.37 o
 -16   3  14      294.02      282.03     46.08 o
 -15   3  14      872.72      811.95    148.58 o
 -14   3  14     2255.22     2376.14    227.19 o
 -13   3  14       51.62       40.32     14.71 o
 -12   3  14     1460.01     1415.27     88.99 o
 -11   3  14      196.12      167.21     22.82 o
 -10   3  14     1349.57     1356.28     74.66 o
  -9   3  14     1679.25     1497.71     74.21 o
  -8   3  14     2156.57     2087.69    148.24 o
  -7   3  14      243.96      261.94     22.77 o
  -6   3  14     2057.85     2069.22     79.46 o
  -5   3  14       30.71       40.00     12.17 o
  -4   3  14      444.11      423.84     47.79 o
  -3   3  14      110.37      122.13     11.06 o
  -2   3  14     2106.84     2150.00     65.14 o
  -1   3  14      257.91      158.87     16.78 o
   0   3  14     1223.03     1276.94     81.98 o
   1   3  14       85.79       72.29      9.37 o
   2   3  14       52.20       55.60     12.53 o
   3   3  14      384.22      343.20     48.66 o
   4   3  14     1169.39     1144.49     39.33 o
   5   3  14      616.86      459.29     44.11 o
   6   3  14      668.28      628.45    153.85 o
   7   3  14      143.25      206.33    108.20 o
   8   3  14       42.92       25.72     17.77 o
   9   3  14       89.60      142.71     41.16 o
  10   3  14      119.62       83.00     12.93 o
 -20   4  14      272.32      196.01     43.14 o
 -19   4  14     1758.33     2067.23     97.16 o
 -18   4  14      364.80      347.79     54.60 o
 -17   4  14     2723.79     2725.72    146.77 o
 -16   4  14     1714.53     1508.61    110.62 o
 -15   4  14      569.27      619.56     94.22 o
 -14   4  14      603.88      463.76     52.94 o
 -13   4  14       26.77       35.85     22.97 o
 -12   4  14     1879.16     1651.93     85.23 o
 -11   4  14     3939.38     3957.02     61.99 o
 -10   4  14      546.01      481.52     38.28 o
  -9   4  14     4368.84     4273.92     71.34 o
  -8   4  14       16.86       41.79      8.92 o
  -7   4  14     1235.64     1113.94     52.63 o
  -6   4  14      364.24      321.10     30.07 o
  -5   4  14     3676.05     3590.75     90.60 o
  -4   4  14      161.59      155.59     16.00 o
  -3   4  14     4742.01     4777.91    147.95 o
  -2   4  14      550.08      523.60     40.97 o
  -1   4  14        4.25       44.29      8.86 o
   0   4  14     1059.74     1032.07     61.32 o
   1   4  14      830.82      778.12     82.99 o
   2   4  14        1.19       10.46      7.32 o
   3   4  14     3431.99     3453.90    148.08 o
   4   4  14     1336.58     1322.41    108.37 o
   5   4  14     1587.72     1578.50    201.91 o
   6   4  14       53.17       24.83     13.12 o
   7   4  14      958.95     1085.64    143.23 o
   8   4  14       25.19        8.11     10.35 o
   9   4  14     1261.92     1380.22    198.80 o
 -18   5  14      691.80      605.35     86.51 o
 -17   5  14       48.72       56.09     34.86 o
 -16   5  14     3083.14     2951.64     89.46 o
 -15   5  14      607.49      552.57     66.69 o
 -14   5  14     1358.58     1402.09    130.11 o
 -13   5  14     1057.65      935.85     98.88 o
 -12   5  14     1250.24     1129.78     78.64 o
 -11   5  14      147.30      140.10     18.95 o
 -10   5  14       24.99       25.13      5.76 o
  -9   5  14      157.38      144.29     15.69 o
  -8   5  14     3822.95     4003.32    186.95 o
  -7   5  14        1.73        8.69      9.21 o
  -6   5  14     4042.29     4285.89    227.02 o
  -5   5  14     1048.84      942.18     75.89 o
  -4   5  14     3108.53     3048.25    134.09 o
  -3   5  14      141.68      142.41     14.87 o
  -2   5  14      280.13      319.94     32.87 o
  -1   5  14       27.77       23.68     11.26 o
   0   5  14      806.35      777.80     80.74 o
   1   5  14      329.48      256.38     53.62 o
   2   5  14     1843.37     1788.29    106.95 o
   3   5  14        2.82       15.70     19.33 o
   4   5  14      480.34      450.91     61.37 o
   5   5  14      332.35      291.21     46.94 o
   6   5  14      680.06      698.43    204.67 o
   7   5  14      410.02      388.80     57.29 o
   8   5  14      951.09     1075.98     96.47 o
 -17   6  14      197.82      132.56     36.84 o
 -16   6  14      110.72       72.68     38.22 o
 -15   6  14      569.90      473.07     62.29 o
 -14   6  14      149.98      105.18     22.43 o
 -13   6  14      848.65      688.63     81.07 o
 -12   6  14      351.24      315.42     23.84 o
 -11   6  14      421.87      382.58     30.82 o
 -10   6  14        0.63       15.19      4.07 o
  -9   6  14      340.36      318.07     40.26 o
  -8   6  14      222.90      185.45     17.92 o
  -7   6  14     2267.57     2086.28     51.54 o
  -6   6  14     1341.04     1309.98    233.83 o
  -5   6  14      691.44      514.78    114.07 o
  -4   6  14      313.73      143.58     27.61 o
  -3   6  14      201.30      156.05     23.25 o
  -2   6  14     2330.69     2370.09     79.21 o
  -1   6  14        1.15       39.69     22.95 o
   0   6  14       43.15       69.55     28.99 o
   1   6  14     2441.97     2473.09     65.84 o
   2   6  14      834.13      817.75    105.49 o
   3   6  14     1047.31     1044.83     79.81 o
   4   6  14       42.57       79.73     24.51 o
   5   6  14       71.80       96.12     34.51 o
   6   6  14        2.93        6.01     10.44 o
   7   6  14       95.90       96.47     31.24 o
 -15   7  14      912.78      714.20     83.17 o
 -13   7  14      624.33      468.87    112.86 o
 -12   7  14     1902.10     2129.01    364.64 o
 -11   7  14       51.90       44.87     23.99 o
 -10   7  14     3121.42     3125.80    261.62 o
  -9   7  14       61.12       49.96     12.27 o
  -8   7  14      892.37      839.91    140.90 o
  -7   7  14      671.79      514.55     46.19 o
  -6   7  14     1243.92     1464.78    262.31 o
  -5   7  14      315.12      239.73     51.34 o
  -4   7  14     4185.14     4185.83    183.10 o
  -3   7  14       41.17       11.15     12.27 o
  -2   7  14     2375.38     2359.91     95.09 o
  -1   7  14       39.34       37.10     20.36 o
   0   7  14      635.09      511.36     89.82 o
   1   7  14      185.75      215.89     46.94 o
   2   7  14     1803.44     2062.74    361.54 o
   3   7  14      122.86      169.81     47.63 o
   4   7  14     1631.74     1521.73    310.80 o
   5   7  14       35.78       10.87     19.33 o
 -12   8  14       65.49      113.90     34.00 o
 -11   8  14       63.27       45.04     21.74 o
  -9   8  14      286.74      338.58     45.56 o
  -8   8  14       14.26       -4.49     20.02 o
  -7   8  14      208.98      212.26     51.08 o
  -6   8  14      195.35       55.91     32.10 o
  -5   8  14        0.51        8.63      8.28 o
  -4   8  14        7.94       11.42     27.61 o
  -3   8  14       43.43       47.46     28.30 o
  -2   8  14        0.33       15.19     28.47 o
   0   8  14       39.61       40.38     23.30 o
   1   8  14        0.52       30.72     12.25 o
   2   8  14       28.61       53.89     22.13 o
  -7   9  14       45.31       68.34     29.16 o
  -5   9  14      141.53      190.69     31.06 o
  -4   9  14     1075.66     1147.42    121.32 o
 -21   1  15      439.87      521.80     61.61 o
 -20   1  15      539.44      502.87     64.54 o
 -19   1  15      372.32      519.55     43.22 o
 -17   1  15      582.01      627.35     62.60 o
 -16   1  15     3341.65     3214.15    209.41 o
 -15   1  15      315.55      341.33    102.08 o
 -14   1  15      295.44      277.77     33.82 o
 -13   1  15     1434.99     1490.88     70.18 o
 -12   1  15     2358.59     2472.03     79.41 o
 -11   1  15      283.00      336.74     34.67 o
 -10   1  15     8758.20     8808.72    163.70 o
  -9   1  15     1080.02     1200.14     56.92 o
  -8   1  15     1854.36     1835.74     34.47 o
  -7   1  15     1125.73     1136.74     31.16 o
  -6   1  15     6640.00     7224.42    106.68 o
  -5   1  15      274.88      240.84     17.68 o
  -4   1  15    11768.60    12277.74    286.68 o
  -3   1  15      176.72      185.37     13.71 o
  -2   1  15     7441.90     7906.94    110.80 o
  -1   1  15      110.22      128.36      9.65 o
   0   1  15      450.94      442.39     35.66 o
   1   1  15      359.28      344.71     27.25 o
   2   1  15     6936.15     7581.24     98.16 o
   3   1  15      823.38      837.16     52.79 o
   4   1  15     3150.54     3235.54     89.78 o
   5   1  15       16.91       14.47      7.69 o
   6   1  15     1219.21     1082.23    133.61 o
   7   1  15        8.86       26.19      9.99 o
   8   1  15     2790.43     2964.79    103.85 o
   9   1  15      366.72      423.25     45.95 o
  10   1  15     1509.35     1259.99    155.46 o
 -21   2  15      130.55      156.46     47.28 o
 -20   2  15     1157.35     1172.06    112.34 o
 -19   2  15       40.50       70.24     27.96 o
 -18   2  15      144.24      104.42     35.75 o
 -17   2  15       41.32       28.40      7.13 o
 -16   2  15      670.87      753.02     70.41 o
 -15   2  15      414.21      414.69     42.97 o
 -14   2  15      110.28      171.26     21.46 o
 -13   2  15     2449.31     2264.47    449.55 o
 -12   2  15     1628.38     1594.28     93.80 o
 -11   2  15     1979.60     1845.56     90.02 o
 -10   2  15       13.92        7.34      5.69 o
  -9   2  15      989.19      960.57     96.29 o
  -7   2  15     1617.56     1841.85    135.12 o
  -6   2  15       19.95       29.88     11.15 o
  -5   2  15     3302.81     3413.94     83.11 o
  -4   2  15        5.41       33.98     10.28 o
  -3   2  15     1020.91     1009.83     44.36 o
  -2   2  15      541.14      557.20     40.95 o
  -1   2  15      529.26      481.81     42.25 o
   0   2  15       18.27       31.89     10.12 o
   1   2  15     3462.45     3643.29     50.24 o
   2   2  15      199.84      175.85     13.96 o
   3   2  15      563.95      593.80     43.33 o
   4   2  15      102.64      119.79     12.50 o
   5   2  15      102.70       78.32     22.57 o
   7   2  15      173.57      168.71     41.10 o
   8   2  15      117.19       53.19     43.40 o
   9   2  15      946.73      968.45    135.01 o
 -20   3  15     1528.66     1370.79    134.89 o
 -19   3  15      870.02      884.36    120.80 o
 -18   3  15      370.29      347.83     62.21 o
 -17   3  15       42.88       86.98     25.89 o
 -16   3  15     1674.44     1827.98    175.42 o
 -15   3  15      100.08      183.63     47.54 o
 -14   3  15     2744.68     2914.89     92.15 o
 -13   3  15      265.22      270.51     40.51 o
 -12   3  15     2541.17     2713.84     96.85 o
 -11   3  15     2081.55     1828.99    106.80 o
 -10   3  15      537.13      540.87     42.57 o
  -9   3  15      393.54      355.62     28.27 o
  -8   3  15     9825.97    10290.74    364.99 o
  -7   3  15       11.87       73.30     10.69 o
  -6   3  15     7986.36     8220.14    263.48 o
  -5   3  15      746.55      783.47     68.68 o
  -4   3  15     3660.08     3761.54    192.07 o
  -3   3  15     1631.33     1392.02    105.77 o
  -2   3  15     1575.37     1424.40    183.10 o
  -1   3  15       63.09       69.43      9.01 o
   0   3  15     4134.93     4120.42    111.15 o
   1   3  15      257.83      229.96     25.96 o
   2   3  15     4099.58     4287.38    103.75 o
   3   3  15      285.23      270.59     24.09 o
   4   3  15     1180.60     1398.58     77.83 o
   5   3  15        8.20        7.94      6.21 o
   6   3  15     2549.02     2379.88     93.69 o
   7   3  15       76.81      126.32     38.14 o
   8   3  15     1033.73     1121.54    154.62 o
   9   3  15      115.48       70.57     22.08 o
 -19   4  15      259.46      253.59     29.08 o
 -18   4  15      324.94      259.36     74.29 o
 -17   4  15     1514.08     1899.75    226.24 o
 -16   4  15      767.88      656.29    154.80 o
 -15   4  15      628.71      499.01     71.70 o
 -14   4  15      356.10      405.49     63.68 o
 -13   4  15      427.44      351.36     68.50 o
 -12   4  15      564.61      466.75     68.53 o
 -11   4  15     1732.96     1763.80     59.83 o
 -10   4  15       33.79       33.62     14.16 o
  -9   4  15     3424.63     3621.58     72.49 o
  -8   4  15       63.45       76.61     12.91 o
  -7   4  15      460.70      530.73     43.95 o
  -6   4  15      151.57      177.11     53.50 o
  -5   4  15     2421.66     2496.56     83.58 o
  -4   4  15       73.53       93.62     14.42 o
  -3   4  15     3673.31     3861.80    425.56 o
  -2   4  15      399.12      350.58     36.36 o
  -1   4  15     1615.99     1557.14    158.35 o
   0   4  15      113.46      131.97     17.47 o
   1   4  15       50.52       58.90     21.91 o
   2   4  15      150.16      143.30     18.47 o
   3   4  15      283.08      255.90     47.78 o
   4   4  15      109.17      125.16     23.51 o
   5   4  15      533.90      443.83    140.21 o
   6   4  15       90.25       60.40     30.72 o
   8   4  15        3.06       -0.69     20.88 o
 -18   5  15      395.17      200.35     71.10 o
 -17   5  15     2050.91     1999.32     79.95 o
 -16   5  15     2409.70     2117.40    193.46 o
 -15   5  15      129.06      178.96     28.91 o
 -14   5  15     1460.63     1345.97     90.61 o
 -13   5  15       28.68       39.39     15.95 o
 -12   5  15      851.14      746.85     71.70 o
 -11   5  15       16.73       19.39     11.56 o
 -10   5  15     1073.56     1043.69     26.88 o
  -9   5  15     1297.47     1099.55     32.73 o
  -8   5  15     1981.69     1930.55     48.84 o
  -7   5  15      141.97      122.74     26.83 o
  -6   5  15      688.79      623.36     81.64 o
  -5   5  15       58.45       62.30     31.24 o
  -4   5  15      403.48      339.13     45.52 o
  -3   5  15        0.41       43.32     20.71 o
  -2   5  15     2496.42     2926.63    295.27 o
  -1   5  15      770.30      723.31     78.28 o
   0   5  15     1727.06     1635.72    119.72 o
   1   5  15      100.84      165.70     25.50 o
   2   5  15        2.19       10.18      6.85 o
   3   5  15      185.46      252.47     63.85 o
   4   5  15      437.21      361.15    147.03 o
   5   5  15       74.24      100.61     36.93 o
   6   5  15      820.63      766.11    226.59 o
   7   5  15       12.19        6.04      6.73 o
 -17   6  15     1004.79      797.13     93.79 o
 -16   6  15      785.19      512.02    123.39 o
 -15   6  15     2416.92     2419.19    136.24 o
 -14   6  15      106.53       62.37     20.77 o
 -13   6  15     1482.50     1380.91     59.54 o
 -12   6  15       69.56       71.22     12.76 o
 -11   6  15     1400.71     1305.99     69.81 o
 -10   6  15      689.97      500.15     61.33 o
  -9   6  15     3076.21     3270.82     66.92 o
  -8   6  15     1004.89      779.63     82.30 o
  -7   6  15     3213.44     3610.70    373.62 o
  -6   6  15      186.61      179.99     38.14 o
  -5   6  15     1569.26     1578.68    201.22 o
  -4   6  15       29.52       49.93     17.17 o
  -3   6  15     1472.27     1379.12     92.67 o
  -2   6  15      888.43      759.71    139.35 o
  -1   6  15     3151.87     3431.45    279.91 o
   0   6  15       16.01       31.30     25.37 o
   1   6  15     2015.25     2374.86    114.77 o
   2   6  15        6.06       21.40     20.71 o
   3   6  15     1728.22     1755.39    158.77 o
   4   6  15       66.54       90.25     29.51 o
   5   6  15     2237.78     2257.05    341.86 o
 -15   7  15       16.48        4.66      5.87 o
 -14   7  15      152.73       77.02     17.92 o
 -13   7  15       31.25       47.80     20.79 o
 -12   7  15      420.05      210.71     61.78 o
 -11   7  15        0.09       11.17     19.24 o
 -10   7  15      396.24      279.56     53.32 o
  -9   7  15      287.42      148.20     64.89 o
  -8   7  15        0.44        2.94      7.28 o
  -7   7  15       18.69       27.24     12.10 o
  -6   7  15      385.25      211.40     66.78 o
  -5   7  15      123.36       22.95     16.05 o
  -4   7  15      721.06      572.91    211.05 o
  -3   7  15      564.43      475.13     79.90 o
  -2   7  15      255.32      381.21     72.48 o
  -1   7  15      355.08      324.43     69.89 o
   1   7  15       65.46       55.87     18.30 o
   2   7  15       51.48       21.19     15.92 o
   3   7  15       82.70       33.58     31.75 o
 -12   8  15      218.42      126.15     28.47 o
 -11   8  15      777.54      756.03    169.64 o
 -10   8  15      132.71      128.57     28.82 o
  -9   8  15      626.05      617.80     95.60 o
  -8   8  15       12.33       31.93     18.81 o
  -7   8  15     2496.03     2880.55    277.49 o
  -6   8  15       16.97       41.93     31.24 o
  -5   8  15     1180.57     1436.31    211.92 o
  -4   8  15       84.28       41.59     16.05 o
  -1   8  15     1613.28     1987.32    283.53 o
   0   8  15      760.78      789.34    112.86 o
 -21   0  16     2373.03     2485.71    253.68 o
 -20   0  16      919.10      863.37    146.17 o
 -19   0  16      506.06      464.91     74.38 o
 -17   0  16      617.86      560.16     82.49 o
 -14   0  16      550.31      504.94     88.01 o
 -13   0  16      203.05      174.81     34.69 o
 -12   0  16     1059.27     1093.69     47.96 o
 -11   0  16      415.91      423.53     32.03 o
 -10   0  16      422.71      420.84     32.64 o
  -9   0  16     2413.57     2488.33     80.09 o
  -8   0  16      973.80      938.36     37.50 o
  -7   0  16     8620.18     9010.85    197.08 o
  -6   0  16      606.30      639.55     57.12 o
  -5   0  16     5483.84     5618.80    133.16 o
  -4   0  16      128.96      161.65     18.48 o
  -3   0  16     3042.01     3398.61    191.90 o
  -2   0  16     1260.80     1092.39     97.76 o
  -1   0  16     5629.69     5851.70    171.19 o
   0   0  16     2710.51     2828.55     75.56 o
   1   0  16     6328.66     6862.79    187.24 o
   2   0  16       32.25       19.63     10.70 o
   3   0  16      183.31      167.39     31.58 o
   4   0  16       12.19       27.09     18.81 o
   5   0  16     2006.98     2006.28    174.40 o
   6   0  16      113.10       88.64     20.91 o
   7   0  16     2162.54     1775.63    227.97 o
   8   0  16     1771.61     2332.81    217.96 o
   9   0  16     2486.00     2438.65    179.73 o
 -21   1  16        1.09        7.25     14.50 o
 -20   1  16       29.96       72.31     21.92 o
 -19   1  16       14.06       13.12     17.95 o
 -18   1  16      243.11      275.08     66.61 o
 -17   1  16      483.87      560.73     81.95 o
 -16   1  16      161.07      173.54     37.44 o
 -15   1  16     1384.64     1454.00    216.75 o
 -14   1  16       34.74       25.69     21.66 o
 -13   1  16      141.37      169.10     40.73 o
 -12   1  16      600.04      540.36     47.75 o
 -11   1  16       61.29       66.89      8.95 o
 -10   1  16     2736.41     2849.06     70.00 o
  -9   1  16      549.39      540.07     26.71 o
  -8   1  16      524.29      482.94     24.89 o
  -7   1  16     1512.78     1441.77     49.67 o
  -6   1  16        0.36       12.59      5.58 o
  -5   1  16     1768.64     1721.81     31.64 o
  -4   1  16       57.80       41.59     15.27 o
  -3   1  16        1.72        0.89      3.03 o
  -2   1  16     3038.28     3313.35     74.85 o
  -1   1  16     1571.72     1372.90     53.26 o
   0   1  16      216.63      192.12     40.43 o
   1   1  16      644.13      568.18     40.93 o
   2   1  16       94.91      126.56     23.04 o
   3   1  16      103.31       96.34     14.72 o
   4   1  16      423.98      333.74     34.70 o
   5   1  16     1217.83     1127.98    193.62 o
   6   1  16      351.03      368.05     42.18 o
   7   1  16       36.29       15.30     10.70 o
   8   1  16        9.22       10.41      9.14 o
   9   1  16       53.01       67.83     29.94 o
 -20   2  16       97.93       95.76     69.11 o
 -19   2  16     2137.72     2208.29    142.58 o
 -18   2  16       46.67       37.76     34.86 o
 -17   2  16     1277.66     1489.37    222.37 o
 -16   2  16      266.69      346.69     55.74 o
 -15   2  16     3981.26     4101.14    200.87 o
 -14   2  16      446.60      364.82     38.07 o
 -13   2  16     2703.45     2675.80     61.79 o
 -12   2  16       58.00       58.30     13.26 o
 -11   2  16    11974.03    12455.99    245.31 o
 -10   2  16      701.09      642.31     64.37 o
  -9   2  16     6063.74     6601.39    152.69 o
  -8   2  16       90.41      104.41     11.71 o
  -7   2  16     2718.66     2917.73     90.29 o
  -6   2  16      116.32      138.05     12.97 o
  -5   2  16     4415.25     4462.15    127.57 o
  -4   2  16      191.07      235.81     21.89 o
  -3   2  16     3665.30     3998.91     80.56 o
  -2   2  16       31.48       65.06     20.71 o
  -1   2  16     5937.79     6381.71    144.56 o
   0   2  16      508.56      543.59     38.05 o
   1   2  16     3597.60     3555.36     42.53 o
   2   2  16      128.06      138.19     18.05 o
   3   2  16     5323.29     5595.65     62.42 o
   4   2  16       21.76       23.58      5.92 o
   5   2  16     1643.76     1620.61     61.56 o
   6   2  16      210.11      184.48     42.62 o
   8   2  16       23.13       51.66     45.13 o
 -20   3  16      390.81      448.87    133.83 o
 -19   3  16       17.83       20.53     11.83 o
 -18   3  16        8.36        5.29      6.11 o
 -17   3  16      619.41      536.70    127.36 o
 -16   3  16     1243.41     1216.12    169.56 o
 -15   3  16      612.78      610.88     56.36 o
 -14   3  16      321.69      320.46     31.73 o
 -13   3  16       85.83       86.94     13.92 o
 -12   3  16      257.05      214.55     32.04 o
 -11   3  16      413.61      299.82     30.13 o
 -10   3  16      597.43      662.02     46.90 o
  -9   3  16     1223.69     1059.07     42.71 o
  -8   3  16     1190.22     1335.35     84.04 o
  -7   3  16       82.77       93.55     17.20 o
  -6   3  16     2049.76     2123.16    123.94 o
  -5   3  16       46.58       50.49     11.63 o
  -4   3  16      412.72      460.48     42.47 o
  -3   3  16       45.27       28.34     10.28 o
  -2   3  16     1868.49     1895.91     87.91 o
  -1   3  16      118.18       93.38     23.55 o
   0   3  16      754.30      762.31    108.46 o
   1   3  16      880.82      938.34    206.14 o
   2   3  16      254.89      175.66     28.30 o
   3   3  16       75.75       55.20     22.53 o
   4   3  16      373.68      368.13     43.39 o
   5   3  16        6.95        6.26      5.32 o
   6   3  16      275.81      267.21     41.12 o
   7   3  16      229.90      216.92     36.93 o
   8   3  16      268.05      253.85     41.24 o
 -19   4  16     1411.39     1286.34    104.23 o
 -18   4  16       60.33       42.90     31.58 o
 -17   4  16     2822.36     2914.06    111.57 o
 -16   4  16       33.78       12.30      8.19 o
 -15   4  16       98.09       86.40     25.96 o
 -14   4  16      335.84      247.30    104.32 o
 -13   4  16     1180.48     1268.48     42.84 o
 -12   4  16       32.57       42.97     13.83 o
 -11   4  16     3236.40     3280.51     60.27 o
 -10   4  16        3.20       24.15      8.80 o
  -9   4  16     2965.57     3039.19    130.41 o
  -8   4  16      670.86      513.21     54.83 o
  -7   4  16      547.94      526.60     73.40 o
  -6   4  16      917.35      747.91     53.44 o
  -5   4  16     3421.56     3341.56    166.10 o
  -4   4  16       34.47       57.69     16.35 o
  -3   4  16     3477.88     3880.35    177.16 o
  -2   4  16      200.93      222.18     34.76 o
  -1   4  16      210.02      201.32     58.24 o
   0   4  16       91.11      137.95     22.84 o
   1   4  16     1283.69     1293.59    158.59 o
   2   4  16       87.14       55.23     60.14 o
   3   4  16      643.43      592.54     52.14 o
   4   4  16       84.68       68.96     43.40 o
   5   4  16      672.72      527.98     95.60 o
   6   4  16       41.49       29.82      7.59 o
   7   4  16      484.51      459.38     74.72 o
 -18   5  16     1557.37     1609.62     65.12 o
 -17   5  16      150.17      109.49     45.82 o
 -16   5  16      494.98      362.02     71.55 o
 -15   5  16       62.67       64.66     18.47 o
 -14   5  16     1526.13     1390.14     74.99 o
 -13   5  16      231.14      163.25     51.08 o
 -12   5  16     2604.60     2487.41     69.11 o
 -11   5  16      444.36      405.69     62.38 o
 -10   5  16     1486.77     1396.83     21.99 o
  -9   5  16      303.40      235.90     23.81 o
  -8   5  16     4395.49     4823.87    122.70 o
  -7   5  16       35.04       47.58     28.47 o
  -6   5  16     2963.11     3179.70    165.58 o
  -5   5  16        0.30        3.28      6.39 o
  -4   5  16     2136.05     2040.90    236.68 o
  -3   5  16      599.95      489.93     77.83 o
  -2   5  16       43.31       34.86     10.78 o
  -1   5  16      517.63      548.80     74.51 o
   0   5  16     2714.66     2977.50    271.72 o
   1   5  16      133.79      160.45     34.11 o
   2   5  16     2808.08     3016.88    230.21 o
   3   5  16       21.01       26.92     24.16 o
   5   5  16      155.84      205.01     38.66 o
   6   5  16       48.92       47.46     17.77 o
 -16   6  16      202.20      163.35     31.64 o
 -15   6  16      441.55      343.06     57.84 o
 -14   6  16      259.93      141.34     40.55 o
 -13   6  16     1506.22     1482.51     48.58 o
 -12   6  16      328.46      234.80     93.71 o
 -11   6  16      326.27      229.24     53.67 o
 -10   6  16      101.39       74.57     18.64 o
  -9   6  16      723.83      547.22     72.82 o
  -8   6  16      278.79      331.68     72.31 o
  -7   6  16      789.00      725.24    129.00 o
  -6   6  16       71.70       30.71     23.21 o
  -5   6  16     2113.08     1831.32    195.00 o
  -4   6  16       70.45       55.01     25.63 o
  -3   6  16       28.82        1.73      5.87 o
  -2   6  16       67.92       52.42     35.12 o
  -1   6  16      139.03      119.67     21.91 o
   0   6  16       16.38       22.20     25.97 o
   2   6  16        9.63       36.13     12.81 o
   3   6  16      793.50      907.03    143.06 o
   4   6  16       23.31       51.43     24.85 o
 -14   7  16      664.35      580.70    107.68 o
 -12   7  16     2262.80     2468.45    319.43 o
 -11   7  16       54.04        2.93     20.19 o
  -9   7  16      100.04       41.07     25.71 o
  -8   7  16      756.74      885.29    158.07 o
  -7   7  16      269.41      344.62     64.20 o
  -6   7  16     1308.51     1574.19    236.59 o
  -5   7  16       64.13       74.21     28.13 o
  -4   7  16     1706.94     1661.43    343.59 o
  -3   7  16      252.65      259.71     68.42 o
  -2   7  16     2638.14     3128.19    329.44 o
  -1   7  16        9.74       38.31     14.15 o
   0   7  16      704.82      798.10    115.45 o
   1   7  16       95.60       42.86     25.05 o
 -10   8  16       30.10       34.17     16.57 o
  -9   8  16      149.72      159.46     39.17 o
  -8   8  16       84.38      115.62     20.71 o
  -7   8  16      381.06      386.73     43.32 o
  -5   8  16       21.41       63.33     20.71 o
  -4   8  16        1.67       26.40     13.29 o
  -3   8  16      248.08      207.95     41.07 o
 -20   1  17      827.76      708.58    112.69 o
 -19   1  17      241.50      323.09     45.90 o
 -18   1  17     3661.16     4181.61    247.98 o
 -17   1  17      130.08      128.11     22.28 o
 -16   1  17     3136.12     3140.28     85.56 o
 -15   1  17      207.95      199.58     26.33 o
 -14   1  17      517.72      368.44     95.09 o
 -13   1  17      271.20      259.62     28.78 o
 -12   1  17     5137.26     5415.42     73.12 o
 -11   1  17      773.36      765.98     55.37 o
 -10   1  17     2358.38     2462.88     75.68 o
  -9   1  17        4.73       17.34      7.91 o
  -8   1  17     1320.60     1353.95     59.79 o
  -7   1  17      434.92      444.48     37.74 o
  -6   1  17     3374.89     3637.97     55.31 o
  -5   1  17      292.49      244.87     25.99 o
  -4   1  17     7068.07     7947.00    132.11 o
  -3   1  17     1826.61     1834.55     78.59 o
  -2   1  17     4808.15     5052.56     70.60 o
  -1   1  17      222.79      226.19     29.57 o
   0   1  17     2122.89     2306.22     66.14 o
   1   1  17       13.60       16.70      6.32 o
   2   1  17     2914.58     3257.25    124.46 o
   3   1  17       72.49       87.71     17.26 o
   4   1  17      651.85      686.24     68.54 o
   5   1  17      274.85      334.39    125.29 o
   6   1  17     2878.85     3357.71    126.49 o
   7   1  17       48.65       49.07      9.65 o
   8   1  17     1074.77      955.10     90.88 o
 -20   2  17     1245.40     1310.79    128.85 o
 -19   2  17      567.09      530.26     60.95 o
 -18   2  17       23.14       99.40     30.37 o
 -17   2  17        7.27       72.82     31.06 o
 -16   2  17      140.53      155.56     34.56 o
 -15   2  17       25.60       32.53     12.08 o
 -14   2  17        4.04       27.97     12.80 o
 -13   2  17     1997.73     2154.65     78.00 o
 -12   2  17      777.29      659.30     79.85 o
 -11   2  17     1070.57     1029.56     61.01 o
 -10   2  17      282.18      282.26     40.04 o
  -9   2  17        5.61       21.87      6.63 o
  -8   2  17      701.24      689.28     48.01 o
  -7   2  17       89.43      115.23     12.50 o
  -6   2  17       93.38      108.03     16.05 o
  -5   2  17     2570.57     2696.33     57.53 o
  -4   2  17        8.28        8.67      7.11 o
  -3   2  17      598.45      500.58     70.19 o
  -2   2  17      265.38      251.44     67.30 o
  -1   2  17       14.25       60.10     16.59 o
   0   2  17       55.40       68.21     22.05 o
   1   2  17     1161.37     1170.31     44.44 o
   2   2  17       27.13       16.19      6.92 o
   3   2  17      572.66      555.77     56.52 o
   4   2  17       29.09       22.76     10.71 o
   5   2  17       23.66       41.53     12.05 o
   6   2  17      268.64      301.14     70.41 o
   7   2  17        1.94       27.27     21.40 o
 -19   3  17      509.95      430.06     75.88 o
 -18   3  17      821.13      644.64     70.17 o
 -17   3  17      616.75      569.04     75.90 o
 -16   3  17     1780.99     1740.38     68.68 o
 -15   3  17       76.32      112.45     46.08 o
 -14   3  17     3569.44     3664.29    110.25 o
 -12   3  17     2118.47     1988.33    104.41 o
 -11   3  17      153.78      126.32     10.27 o
 -10   3  17      658.33      607.24     52.03 o
  -9   3  17      238.71      220.95     18.22 o
  -8   3  17     1989.80     2073.16    145.78 o
  -7   3  17       55.57      139.12     20.03 o
  -6   3  17     5898.73     6368.78    157.50 o
  -5   3  17      180.26      194.06     33.78 o
  -4   3  17     2915.04     2869.72    173.90 o
  -3   3  17      687.39      570.60     96.40 o
  -2   3  17     1243.99     1167.60    257.82 o
  -1   3  17      729.11      739.11    104.82 o
   0   3  17     2465.04     2269.08     82.22 o
   1   3  17      414.20      458.72    145.22 o
   2   3  17     1394.26     1254.00     91.81 o
   3   3  17       55.57       38.85     10.56 o
   4   3  17     1916.12     2042.20    141.77 o
   5   3  17      254.23      208.57     32.50 o
   6   3  17      565.53      421.07     56.83 o
 -18   4  17       83.50       35.38     24.68 o
 -17   4  17     1795.65     1900.28    182.41 o
 -16   4  17      113.43       78.48     16.48 o
 -15   4  17       92.64       97.38     24.27 o
 -14   4  17      923.24      832.85     72.76 o
 -13   4  17      262.51      195.79     34.94 o
 -12   4  17       51.10       32.89     17.69 o
 -11   4  17     1622.43     1564.97     81.29 o
 -10   4  17       78.26       99.92     15.53 o
  -9   4  17     3159.03     3614.39    181.29 o
  -8   4  17        0.02       37.54     18.65 o
  -7   4  17      245.41      246.88     29.20 o
  -6   4  17       12.28       18.28      5.41 o
  -5   4  17      616.53      574.41     47.88 o
  -4   4  17     1596.26     1488.01    103.70 o
  -3   4  17     1847.33     1744.97    219.27 o
  -2   4  17      417.61      386.39     39.58 o
  -1   4  17     1371.92     1215.51    128.71 o
   0   4  17        0.05        6.90     15.01 o
   1   4  17     1282.75     1395.06    289.06 o
   2   4  17       66.72       69.20     30.72 o
   3   4  17     1144.08     1240.61    140.82 o
   5   4  17      149.63      183.27     37.79 o
   6   4  17      188.59      163.42     42.28 o
 -17   5  17      123.53      117.87     28.27 o
 -16   5  17     1686.58     1557.45     88.18 o
 -15   5  17       22.35       41.93     15.53 o
 -14   5  17      906.02      653.70    108.72 o
 -13   5  17       26.60       42.90     10.61 o
 -12   5  17      331.44      230.54     32.82 o
 -11   5  17        0.06       18.74     29.42 o
  -9   5  17      142.01      108.20     25.37 o
  -8   5  17     2893.29     3097.99    340.65 o
  -7   5  17       89.69       77.40     17.77 o
  -6   5  17     2336.46     2141.78    293.37 o
  -5   5  17       55.82      131.21     43.40 o
  -4   5  17      403.02      319.28    116.40 o
  -3   5  17       62.02       74.46     31.18 o
  -2   5  17     1486.77     1470.72    152.59 o
  -1   5  17        8.54       56.03     16.04 o
   0   5  17     1343.11     1241.10    135.32 o
   1   5  17      421.68      468.41     54.15 o
   2   5  17      433.25      314.08    106.48 o
   3   5  17       59.05       59.02     25.02 o
   4   5  17      408.54      357.39     64.37 o
 -14   6  17       36.56       11.31      8.17 o
 -13   6  17     1738.58     1766.09    266.97 o
 -12   6  17        6.23       66.61     28.47 o
 -11   6  17     2109.44     1972.48    217.61 o
 -10   6  17      304.01      264.38     67.65 o
  -9   6  17     3232.55     3453.49    319.08 o
  -8   6  17        5.21       31.59      9.80 o
  -7   6  17     2234.37     2113.71    181.80 o
  -6   6  17      361.01      259.55     74.90 o
  -5   6  17      611.05      609.03    150.57 o
  -4   6  17       27.07       14.82     30.37 o
  -3   6  17     1481.92     1362.76    264.29 o
  -2   6  17        2.17       37.62     19.73 o
  -1   6  17     2335.02     2726.11    238.18 o
   0   6  17       90.14       52.29     25.89 o
   1   6  17      954.17      964.93    119.42 o
   2   6  17      155.83      193.45     45.56 o
 -13   7  17      115.50       47.97     27.96 o
 -11   7  17       32.79       38.14     27.61 o
 -10   7  17      431.33      487.34     65.06 o
  -9   7  17       35.63       58.33     20.71 o
  -8   7  17      101.19      152.55     29.16 o
  -7   7  17       39.12       50.56     14.84 o
  -5   7  17      160.90      224.69     42.62 o
  -4   7  17       75.21       47.28     29.34 o
  -3   7  17        2.89       47.28     21.92 o
  -2   7  17      414.26      342.55     61.09 o
  -1   7  17      151.63      149.48     33.13 o
   0   7  17       92.03      116.54     22.13 o
 -20   0  18        1.03       25.37     10.35 o
 -19   0  18      255.31      236.77     49.36 o
 -18   0  18      594.62      571.04     98.37 o
 -17   0  18     2804.16     2953.20     99.40 o
 -16   0  18      211.50      265.07     46.77 o
 -15   0  18     4294.19     4703.93    164.11 o
 -13   0  18     9845.59    11357.05    172.74 o
 -12   0  18       76.32       73.39     19.21 o
 -11   0  18      165.74      136.10     17.17 o
 -10   0  18     2248.04     2310.55     94.05 o
  -9   0  18      410.68      470.51     32.88 o
  -8   0  18       56.92      100.75     22.07 o
  -7   0  18       92.70      108.84     23.12 o
  -6   0  18     1419.22     1408.79     45.57 o
  -5   0  18     2484.06     2599.97    102.75 o
  -4   0  18        1.79       26.38     12.94 o
  -3   0  18     1027.20     1097.20    104.23 o
  -2   0  18      187.52      185.88     25.63 o
  -1   0  18     2203.80     1964.66     70.32 o
   0   0  18     4207.05     4692.79     67.62 o
   1   0  18     2130.65     2006.83     72.31 o
   2   0  18      708.18      617.04     86.99 o
   3   0  18     1073.84      922.35    101.75 o
   4   0  18      115.49      123.46     55.31 o
   5   0  18     1593.37     1662.72    267.66 o
   6   0  18      916.86      963.12    187.93 o
 -20   1  18       16.91       34.86     16.22 o
 -19   1  18       69.07       87.35     23.30 o
 -18   1  18      205.50      209.78     40.12 o
 -17   1  18       79.54       52.46     16.57 o
 -16   1  18      363.77      259.46     57.74 o
 -15   1  18      254.61      193.91     30.02 o
 -14   1  18        7.77       14.33      8.83 o
 -13   1  18      684.20      613.17     49.97 o
 -12   1  18       43.45       60.30      7.21 o
 -11   1  18     1145.47     1021.12     93.00 o
 -10   1  18      556.51      566.21     61.28 o
  -9   1  18     1379.94     1435.69    209.07 o
  -8   1  18      467.72      515.68     29.82 o
  -7   1  18       88.74       68.02     15.13 o
  -6   1  18      109.49      133.31     19.64 o
  -5   1  18      957.84      816.83     41.78 o
  -4   1  18      534.64      474.89     25.42 o
  -3   1  18        0.75       21.50      8.92 o
  -2   1  18      279.73      296.38     25.63 o
  -1   1  18       14.35       10.62      5.38 o
   0   1  18       89.89       81.35     19.09 o
   1   1  18        0.63       12.39      5.85 o
   2   1  18        5.23       23.97     16.75 o
   3   1  18      457.95      380.76     34.80 o
   4   1  18        0.39       14.31     12.43 o
   5   1  18        8.58       23.30     16.22 o
   6   1  18      460.69      443.26     63.03 o
 -19   2  18     1535.19     1415.45    152.49 o
 -18   2  18        1.86       30.42     13.39 o
 -17   2  18     1212.83     1234.05    210.88 o
 -16   2  18      146.31      141.15     37.71 o
 -15   2  18     2930.11     3045.31     84.89 o
 -14   2  18       26.43       35.87     10.61 o
 -13   2  18     2218.07     2285.87    112.86 o
 -12   2  18        0.28       23.42      9.79 o
 -11   2  18     4584.67     4894.63     82.29 o
 -10   2  18        0.36        9.94      5.77 o
  -9   2  18     1142.06     1346.15    102.77 o
  -8   2  18      117.63      104.71     11.51 o
  -7   2  18     4763.79     5136.48     94.86 o
  -6   2  18      128.82      198.09     16.46 o
  -5   2  18     3503.23     3840.05     77.74 o
  -4   2  18      654.27      821.90     85.68 o
  -3   2  18     4332.16     4528.21    150.47 o
  -2   2  18       37.00       79.34     17.60 o
  -1   2  18     3411.23     3700.25     52.63 o
   0   2  18       10.84       15.91     14.00 o
   1   2  18     1694.19     1750.70    120.28 o
   2   2  18        6.02       22.76      7.57 o
   3   2  18      639.62      551.84    110.38 o
   4   2  18      136.13      111.28     43.23 o
   5   2  18     1333.82     1431.73     52.23 o
   6   2  18      255.79      257.17     67.22 o
 -19   3  18       36.30       25.78     10.01 o
 -18   3  18      104.64       78.17     23.64 o
 -17   3  18      107.83       84.21     33.65 o
 -16   3  18     1182.71     1228.77     76.69 o
 -15   3  18       17.33       -1.56      6.22 o
 -13   3  18       76.31       62.92     15.39 o
 -12   3  18      264.44      198.51     35.88 o
 -11   3  18      540.10      439.87     28.54 o
 -10   3  18      564.74      786.23    106.82 o
  -9   3  18       13.33       14.15     10.87 o
  -8   3  18     1258.20     1316.20     61.58 o
  -7   3  18      593.65      588.93     53.39 o
  -6   3  18      674.07      631.04     50.79 o
  -5   3  18     1332.20     1218.40     89.92 o
  -4   3  18       11.73       29.09      8.22 o
  -3   3  18       11.73       17.29     10.57 o
  -2   3  18     1317.76     1302.82    110.34 o
  -1   3  18       44.18       47.60      9.49 o
   0   3  18     1108.78     1028.69    136.33 o
   1   3  18      285.32      194.49     80.07 o
   2   3  18      242.63      157.11     51.60 o
   3   3  18      253.83      230.90     61.26 o
   4   3  18      274.36      303.21     62.47 o
   5   3  18      918.63      938.96    134.43 o
 -18   4  18        4.63       46.57     15.50 o
 -17   4  18     1522.31     1335.35    111.85 o
 -16   4  18      242.58      151.69     45.90 o
 -15   4  18      151.23      133.22     33.31 o
 -14   4  18      260.57      126.05     34.43 o
 -13   4  18      503.42      465.02     83.61 o
 -12   4  18       70.96       52.61     19.49 o
 -11   4  18     1920.96     1730.02    232.97 o
  -9   4  18     4535.39     4990.92    167.05 o
  -8   4  18      118.81      112.72     16.91 o
  -6   4  18      100.66       80.10     11.88 o
  -5   4  18     1723.93     1659.19    107.13 o
  -4   4  18       92.57       92.59     11.46 o
  -3   4  18      543.97      538.81     69.75 o
  -2   4  18      165.50      191.36     28.90 o
   0   4  18        4.57       70.95     17.13 o
   1   4  18     1139.41     1350.02    193.62 o
   2   4  18      298.29      421.25     86.29 o
   4   4  18      597.72      679.93     95.26 o
 -16   5  18      316.79      195.70     57.81 o
 -15   5  18       17.44       24.51      9.66 o
 -14   5  18      601.56      605.38    121.32 o
 -13   5  18      263.53      182.04     37.10 o
 -12   5  18     1863.08     1699.50    128.39 o
 -11   5  18      163.11      172.57     43.14 o
  -9   5  18      531.06      614.01     96.98 o
  -8   5  18     1323.18     1225.65    134.52 o
  -7   5  18      367.17      279.40     80.68 o
  -6   5  18     3488.27     3628.13    117.18 o
  -5   5  18       10.67       16.42      8.30 o
  -4   5  18     1040.64      860.70    164.55 o
  -3   5  18      113.75      106.66     21.74 o
  -2   5  18      615.38      509.47    105.70 o
  -1   5  18      797.65      931.46     72.72 o
   0   5  18      907.73      980.63    100.59 o
   1   5  18      279.98      255.58     48.32 o
   2   5  18     1538.59     1671.69    196.21 o
   3   5  18      143.91      170.67     43.83 o
 -14   6  18      177.59       93.36     28.65 o
 -13   6  18     1179.03      952.07    182.93 o
 -12   6  18      154.55       95.78     25.37 o
 -10   6  18        3.72       29.68     12.60 o
  -9   6  18      408.79      371.20     67.99 o
  -8   6  18      107.88      164.11     42.45 o
  -7   6  18     1042.18      957.08    120.11 o
  -6   6  18        4.58       42.97     23.47 o
  -5   6  18      804.22      702.58    305.97 o
  -4   6  18        0.07       26.05      9.75 o
  -3   6  18      345.75      203.73     81.63 o
  -2   6  18        0.90       15.65     15.05 o
   0   6  18       24.78       33.50     11.28 o
   1   6  18      696.38      515.69    114.33 o
 -11   7  18      400.77      477.68     65.23 o
 -10   7  18     1653.78     1774.89    216.92 o
  -9   7  18        0.07       -4.31     19.50 o
  -6   7  18     1345.66     1584.54    169.98 o
  -5   7  18        0.60       30.55     22.26 o
  -4   7  18     2432.82     2835.34    353.60 o
  -2   7  18      683.87      589.41    109.24 o
 -19   1  19       21.91       54.34     15.36 o
 -18   1  19     3539.75     4134.73    149.88 o
 -17   1  19       96.61      156.62     50.48 o
 -16   1  19     3153.40     3332.46     40.16 o
 -15   1  19       90.63      115.07     15.08 o
 -14   1  19     3344.27     3490.57     63.21 o
 -13   1  19       28.02       25.97      5.33 o
 -12   1  19     2417.30     2334.03     96.17 o
 -11   1  19      849.32      760.67     66.96 o
 -10   1  19      563.68      444.20     84.04 o
  -9   1  19      210.72      221.05     20.50 o
  -8   1  19     1441.97     1427.85    107.17 o
  -7   1  19       44.78       91.81     20.88 o
  -6   1  19     3116.84     3603.61     98.75 o
  -5   1  19      119.56      178.06     16.64 o
  -4   1  19     2852.85     3088.91     63.45 o
  -3   1  19     1076.84     1028.69     78.00 o
  -2   1  19     1752.77     1787.13     65.66 o
  -1   1  19      350.70      273.37     48.27 o
   0   1  19     1388.67     1499.46    158.38 o
   1   1  19      357.30      316.60     47.85 o
   2   1  19      490.21      398.79     52.17 o
   3   1  19      399.27      376.54     66.44 o
   4   1  19     1052.28      894.84    118.04 o
   5   1  19      499.71      366.77     74.89 o
 -19   2  19      631.91      456.68     65.83 o
 -18   2  19      109.95      101.99     38.31 o
 -17   2  19      115.19      106.65     40.73 o
 -16   2  19       87.90       64.77     15.31 o
 -15   2  19       25.65       47.92     16.53 o
 -14   2  19        4.78       -1.74      5.72 o
 -13   2  19     1674.30     1722.68    109.31 o
 -12   2  19     2741.15     2965.83    161.87 o
 -11   2  19      884.70      807.84     54.99 o
 -10   2  19        7.98        9.14      6.71 o
  -9   2  19        8.61       22.47      9.59 o
  -8   2  19      272.04      212.46     19.25 o
  -7   2  19        8.42       26.05     15.19 o
  -6   2  19      750.61      802.53     66.73 o
  -5   2  19      908.45      960.35     66.93 o
  -4   2  19       37.57       20.91      8.94 o
  -3   2  19      428.15      369.00     49.12 o
  -2   2  19       42.21       28.03     13.81 o
   0   2  19       35.13       28.30     13.63 o
   1   2  19      692.14      649.15     89.78 o
   2   2  19      235.20      196.22     50.36 o
   3   2  19       74.51       96.10     18.29 o
   4   2  19      606.58      589.33    100.78 o
   5   2  19        0.75       54.53     26.75 o
 -18   3  19      801.32      680.93     94.40 o
 -17   3  19      350.65      206.05     76.62 o
 -16   3  19      916.83      598.29    107.46 o
 -15   3  19       85.79      103.18     45.73 o
 -14   3  19     2693.56     2893.16    118.64 o
 -13   3  19      262.61      185.18     38.10 o
 -12   3  19     3005.31     2961.87     93.33 o
 -11   3  19       21.24       16.61      6.09 o
 -10   3  19     1788.30     2009.11    109.67 o
  -9   3  19        8.32       17.96     10.13 o
  -8   3  19     1487.95     1419.59     96.67 o
  -7   3  19      453.40      530.60     60.27 o
  -6   3  19     2601.57     2875.61    145.02 o
  -5   3  19       10.61       25.82      7.55 o
  -4   3  19     1897.61     1948.81    124.19 o
  -3   3  19       96.41       63.85     16.68 o
  -2   3  19      799.72      668.38    122.57 o
  -1   3  19      572.70      561.67    121.49 o
   1   3  19     1289.02     1594.04    202.60 o
   2   3  19     1085.42     1073.56    166.88 o
   3   3  19       72.60       66.27     27.61 o
   4   3  19      921.71      845.60    128.39 o
 -17   4  19      886.89      641.10    180.34 o
 -16   4  19        8.46       26.83     20.54 o
 -15   4  19      518.57      311.79     69.54 o
 -14   4  19      333.65      303.71    101.56 o
 -13   4  19      716.63      606.23    106.82 o
 -12   4  19      126.00       83.87     41.76 o
 -11   4  19     1411.86     1388.50    189.83 o
 -10   4  19       63.84       50.05     17.77 o
  -9   4  19     1440.19     1553.83    166.19 o
  -8   4  19       16.45       20.88     16.91 o
  -7   4  19     1120.68     1083.57     91.12 o
  -6   4  19       80.83       66.97     11.05 o
  -5   4  19      872.14      675.79    127.87 o
  -4   4  19      421.91      305.39    103.02 o
  -3   4  19      123.95       48.32     21.16 o
  -2   4  19      346.00      397.95     79.73 o
  -1   4  19      635.82      659.26     77.50 o
   0   4  19       29.35       50.56     21.23 o
   1   4  19      884.89     1001.26    142.03 o
   2   4  19      349.56      354.98     66.61 o
   3   4  19      281.23      208.98     50.39 o
 -15   5  19        1.23       34.17     22.26 o
 -14   5  19      402.67      348.42     60.57 o
 -13   5  19      265.24      232.11     66.27 o
 -12   5  19      127.98      169.29     49.53 o
 -11   5  19      128.94       84.04     32.62 o
 -10   5  19      859.81     1005.40    121.49 o
  -9   5  19       15.19       33.82     22.61 o
  -8   5  19     1985.94     2189.06    263.69 o
  -7   5  19       47.70       22.26     13.98 o
  -6   5  19      959.34      713.53    136.98 o
  -5   5  19      401.93      309.84     62.59 o
  -4   5  19      169.05      127.24     37.72 o
  -3   5  19        3.58       15.45      9.74 o
  -2   5  19     2591.75     2841.08    202.98 o
  -1   5  19      250.26      372.58     78.69 o
   0   5  19     1198.20     1102.91    143.00 o
   1   5  19       80.46      159.28     27.96 o
 -13   6  19      702.08      801.59    121.32 o
 -11   6  19     1021.05     1199.88    157.90 o
 -10   6  19       24.31       42.28     14.67 o
  -9   6  19     2012.61     2273.96    220.89 o
  -8   6  19      220.39      341.69     55.91 o
  -6   6  19      330.12      362.40     59.02 o
  -3   6  19     1586.25     1606.95    155.82 o
  -2   6  19      391.36      385.87     71.27 o
  -1   6  19     1086.50      958.02    115.23 o
  -7   7  19       36.30       50.39     26.58 o
  -6   7  19       71.40       50.39     26.23 o
 -19   0  20     1939.79     1809.40    194.49 o
 -18   0  20       78.95       17.08     14.67 o
 -17   0  20     1985.01     2226.34     99.06 o
 -16   0  20       54.30       13.81     18.47 o
 -15   0  20     2739.30     2755.61    104.41 o
 -14   0  20      970.92      973.30    130.46 o
 -13   0  20     3845.35     4424.02    116.31 o
 -12   0  20        3.71       23.57      8.20 o
 -11   0  20     3193.01     3377.17    154.45 o
 -10   0  20        9.13       29.73     13.01 o
  -9   0  20     7114.12     8098.60    118.96 o
  -8   0  20     1115.95     1376.14    155.57 o
  -7   0  20     4474.39     4680.91     69.42 o
  -6   0  20      565.10      620.33     55.83 o
  -5   0  20     3505.58     3802.08    132.36 o
  -4   0  20      240.41      288.19     55.74 o
  -3   0  20      184.16      175.09     29.94 o
  -1   0  20      591.93      392.77     90.25 o
   0   0  20      728.07      807.80    166.53 o
   1   0  20       67.40       68.51     38.83 o
   2   0  20      117.89      157.04     45.39 o
   3   0  20     2315.88     1744.17    358.95 o
   4   0  20      548.28      469.39    111.31 o
 -18   1  20        9.10       14.38      9.53 o
 -17   1  20      251.33      177.40     49.18 o
 -16   1  20      630.47      570.98     69.38 o
 -15   1  20       88.33       51.52     10.85 o
 -14   1  20        1.11       14.79      4.38 o
 -13   1  20       42.35       17.47      6.27 o
 -12   1  20       71.81       58.49     11.78 o
 -11   1  20       43.59       54.92      9.00 o
 -10   1  20        9.16       19.55      5.20 o
  -9   1  20       13.02        6.70      4.30 o
  -8   1  20      617.04      633.10     41.89 o
  -7   1  20      246.23      226.87     29.82 o
  -6   1  20        0.02       10.16      5.42 o
  -5   1  20     1254.24     1260.00     85.48 o
  -4   1  20       32.16       36.28     10.95 o
  -3   1  20      306.63      253.98     32.16 o
  -2   1  20      156.08      131.92     20.81 o
  -1   1  20        9.51        9.62      7.91 o
   0   1  20        7.08       15.46     14.75 o
   1   1  20      139.23       96.18     20.28 o
   2   1  20      288.89      206.56     32.92 o
   3   1  20        1.69       25.02     16.74 o
   4   1  20       63.29       16.39     20.71 o
 -18   2  20       12.13       19.80      7.96 o
 -17   2  20     1192.64     1035.85    122.66 o
 -16   2  20       30.15       18.97      6.27 o
 -15   2  20     2581.92     2793.40    150.30 o
 -14   2  20        8.09       10.50      6.45 o
 -13   2  20     2739.17     2552.89     77.66 o
 -12   2  20      522.72      441.18     60.38 o
 -11   2  20      520.89      460.47     68.51 o
 -10   2  20      183.93      188.27     41.93 o
  -9   2  20      978.38     1128.58     63.67 o
  -8   2  20       61.52      130.81     30.89 o
  -7   2  20      924.18      993.53     88.74 o
  -6   2  20      258.22      275.32     25.64 o
  -5   2  20      423.43      374.21     44.03 o
  -4   2  20      239.64      234.07     41.99 o
  -3   2  20     2100.15     2286.12    171.46 o
  -2   2  20      618.48      622.19    199.23 o
  -1   2  20     1968.03     2442.57    250.06 o
   0   2  20      420.79      390.60     87.75 o
   1   2  20      807.25      833.08    305.45 o
   2   2  20      389.30      403.47     62.99 o
   3   2  20      135.40      132.53     25.20 o
 -17   3  20      321.55      249.19     66.44 o
 -16   3  20     1107.46     1125.66     71.35 o
 -15   3  20       57.11       27.86      8.37 o
 -14   3  20      582.47      407.62     66.03 o
 -13   3  20       52.67       10.53     12.94 o
 -12   3  20      151.76      116.76     37.85 o
 -11   3  20        5.94       13.12     10.87 o
 -10   3  20      886.72      986.74     82.14 o
  -9   3  20      114.25      121.32     33.31 o
  -8   3  20     1342.54     1390.48    187.37 o
  -7   3  20      322.75      340.35     41.48 o
  -6   3  20     1414.50     1216.24    246.43 o
  -5   3  20      108.13      103.89     26.23 o
  -4   3  20      373.63      455.24     75.93 o
  -3   3  20        3.62       10.14      4.68 o
  -2   3  20      206.48      147.97     24.13 o
   0   3  20       80.33       63.16     28.13 o
   1   3  20       34.27       27.44     25.71 o
   2   3  20      265.11      248.50     44.52 o
 -16   4  20       44.03       52.46     26.92 o
 -15   4  20      379.31      295.44     69.37 o
 -14   4  20       53.48        8.11     11.56 o
 -13   4  20      936.45      822.30    133.74 o
 -10   4  20      103.50      156.18     37.10 o
  -9   4  20     1140.71     1055.45    141.89 o
  -8   4  20       61.30       54.13     19.33 o
  -7   4  20     1587.18     1562.48     61.86 o
  -6   4  20       37.40       67.46     23.18 o
  -5   4  20      167.06      187.24     41.93 o
  -4   4  20     1036.59      923.02    148.07 o
  -3   4  20     1041.06      853.68     80.91 o
  -2   4  20      380.14      372.62     52.66 o
  -1   4  20     1278.34     1354.76    128.81 o
   0   4  20      157.28      257.48     44.18 o
   1   4  20     1260.84     1359.86    234.35 o
 -14   5  20      285.35      291.99     64.37 o
 -13   5  20        2.22       37.28     23.30 o
 -11   5  20        0.10       -9.49     18.81 o
 -10   5  20      876.16     1043.19    147.72 o
  -9   5  20       48.31      102.68     26.06 o
  -7   5  20      196.74      208.22     41.03 o
  -6   5  20      788.85      955.13    102.84 o
  -5   5  20        8.76       16.74     12.77 o
  -4   5  20      449.64      529.54     40.43 o
  -3   5  20      254.77      238.41     42.02 o
  -2   5  20      342.43      265.87     43.83 o
  -1   5  20      352.60      414.39     49.20 o
 -11   6  20      187.38      118.56     22.26 o
 -10   6  20       11.20       62.82     25.54 o
  -7   6  20      234.32      216.58     55.74 o
  -6   6  20      245.94      219.75     33.62 o
  -5   6  20     1461.57     1404.19    172.57 o
  -4   6  20       38.76       30.17     12.55 o
 -18   1  21     2292.65     2590.70    148.58 o
 -17   1  21       60.64       46.18     15.96 o
 -16   1  21     1197.06     1120.19    126.75 o
 -15   1  21        0.08        6.45      7.00 o
 -14   1  21     2221.01     2187.52     73.87 o
 -13   1  21      210.30      158.12     26.24 o
 -12   1  21     1369.17     1388.53    116.23 o
 -11   1  21      608.59      644.72     94.14 o
 -10   1  21     2768.26     2809.61     67.86 o
  -9   1  21     1027.45     1184.13     60.58 o
  -8   1  21     2373.82     2489.12    115.36 o
  -7   1  21       81.63       88.34     16.21 o
  -6   1  21     2109.91     2376.39     64.74 o
  -5   1  21      260.58      345.43     41.67 o
  -4   1  21      425.63      399.02     63.32 o
  -3   1  21      258.22      243.09     36.59 o
  -2   1  21      643.27      613.47     84.75 o
  -1   1  21      460.38      441.76     75.65 o
   0   1  21      795.04      754.13    140.30 o
   1   1  21      265.90      250.69     45.42 o
   2   1  21      321.48      191.90     52.63 o
 -17   2  21       22.08       18.76      7.57 o
 -16   2  21       16.27       19.07     16.39 o
 -15   2  21       27.28       14.59     10.96 o
 -14   2  21        9.43       12.59     10.58 o
 -13   2  21      468.88      440.98     52.23 o
 -12   2  21       45.88       23.58      5.95 o
 -11   2  21      205.73      139.82     44.47 o
 -10   2  21       10.09       17.95     11.04 o
  -9   2  21        7.13       22.81     21.39 o
  -8   2  21      188.32      199.40     28.45 o
  -7   2  21      214.85      268.69     31.04 o
  -6   2  21        3.15       13.65      8.27 o
  -5   2  21     1164.40     1289.68    197.94 o
  -4   2  21       24.46       24.54      8.53 o
  -3   2  21        1.73       13.81     30.11 o
  -2   2  21        3.20       15.88     15.53 o
  -1   2  21        1.92       51.25     23.99 o
   0   2  21        0.20       28.82     18.81 o
   1   2  21        1.17       33.65     19.85 o
 -15   3  21      483.42      503.04     83.87 o
 -14   3  21     1901.62     2087.24     87.67 o
 -13   3  21      625.10      500.46    154.80 o
 -12   3  21     1913.07     2153.96    130.03 o
 -11   3  21       18.95       35.78     16.74 o
 -10   3  21      621.96      607.32     84.65 o
  -9   3  21       58.26       57.54     16.37 o
  -8   3  21      533.44      516.73     52.23 o
  -7   3  21      578.80      565.38     64.71 o
  -6   3  21     1344.90     1349.70    112.63 o
  -5   3  21       59.37       50.96     21.46 o
  -4   3  21     1856.80     1670.55    224.34 o
  -3   3  21      510.97      439.86     83.39 o
  -2   3  21     1228.90     1215.42    152.90 o
  -1   3  21      483.68      598.99     81.80 o
   0   3  21      302.56      263.86     55.22 o
   1   3  21      328.72      329.26     47.63 o
 -15   4  21      143.83      144.61     41.76 o
 -14   4  21       22.54       50.74     20.02 o
 -11   4  21      711.84      636.14     79.95 o
 -10   4  21      310.71      325.47     65.06 o
  -9   4  21     1590.46     1638.61    139.63 o
  -8   4  21       76.59      140.30     34.17 o
  -7   4  21     1096.87     1086.45    112.27 o
  -6   4  21        0.37       -4.05     10.58 o
  -5   4  21      195.47      212.05     29.48 o
  -4   4  21      326.06      359.41     43.68 o
  -3   4  21      541.44      527.42     44.12 o
  -2   4  21      280.60      331.57     38.61 o
  -1   4  21      770.95      720.83    116.83 o
 -12   5  21       60.42       43.49     26.23 o
 -11   5  21        2.46       23.30     17.26 o
 -10   5  21      762.22      864.41    123.39 o
  -9   5  21       51.37       76.69     26.58 o
  -8   5  21      952.04     1068.21    140.82 o
  -7   5  21      265.67      240.04     45.88 o
  -6   5  21        0.82        7.08     15.36 o
  -5   5  21      159.13      137.02     34.69 o
  -4   5  21      464.53      451.95     44.92 o
  -3   5  21      126.17      119.47     19.78 o
 -17   0  22     1681.17     1691.54     85.08 o
 -16   0  22      441.58      317.53     99.06 o
 -13   0  22     2428.22     2640.50    101.13 o
 -12   0  22       35.78       35.54     12.60 o
 -11   0  22     2106.05     2395.56     65.69 o
 -10   0  22       48.62       41.96     17.60 o
  -9   0  22     2730.07     3116.28    141.85 o
  -8   0  22     2047.79     2362.84     56.26 o
  -5   0  22     1009.22      889.60    188.45 o
  -4   0  22      160.08      174.81     44.35 o
  -3   0  22     3757.97     4139.28    109.24 o
  -2   0  22      659.56      678.03    123.39 o
  -1   0  22      845.53      620.22    143.92 o
   0   0  22      265.11      292.68     56.95 o
 -16   1  22      231.80      217.66     40.93 o
 -15   1  22        7.15       10.07      9.84 o
 -14   1  22       37.93       49.86     14.50 o
 -13   1  22       26.90       12.61     11.22 o
 -12   1  22       31.09       15.03      4.03 o
 -11   1  22        0.31        4.67      2.86 o
 -10   1  22      165.45      110.97     22.66 o
  -9   1  22      378.33      361.38    122.70 o
  -8   1  22      282.81      297.70     46.32 o
  -7   1  22      150.23      150.83     29.08 o
  -6   1  22      132.94      152.04     23.98 o
  -5   1  22        0.22       10.53     10.53 o
  -4   1  22       87.99      145.48     36.58 o
  -3   1  22      124.89      110.79     40.55 o
  -2   1  22      411.92      442.13     94.74 o
  -1   1  22       51.02       31.74     16.31 o
   0   1  22      231.18      182.78     35.74 o
 -15   2  22     1944.80     1721.91    278.87 o
 -14   2  22      425.79      335.57     46.19 o
 -13   2  22      550.99      400.71     77.14 o
 -12   2  22      332.35      331.33     67.82 o
 -11   2  22     1323.39     1200.99    332.03 o
 -10   2  22      453.93      449.27     55.25 o
  -9   2  22     1860.88     2015.02    192.42 o
  -8   2  22      565.95      615.52     83.96 o
  -7   2  22      701.79      730.01     67.12 o
  -6   2  22      849.77      831.45    181.20 o
  -5   2  22      335.16      271.11     56.43 o
  -4   2  22      419.28      432.46    108.03 o
  -3   2  22      238.58      336.51     61.78 o
  -2   2  22      567.31      661.29    115.79 o
  -1   2  22      405.56      448.17     75.59 o
   0   2  22      147.95      134.61     31.58 o
 -15   3  22       67.59       74.55     24.51 o
 -14   3  22      388.49      290.44     71.62 o
 -13   3  22       10.50       39.17     17.77 o
 -12   3  22       79.49       53.09     13.02 o
 -11   3  22      123.59       68.56     22.26 o
 -10   3  22      363.18      441.71     96.38 o
  -8   3  22      506.25      578.00     47.33 o
  -7   3  22      236.20      252.20     29.19 o
  -6   3  22      470.45      434.48     45.30 o
  -5   3  22      120.21       97.08     35.46 o
  -4   3  22      423.03      454.83     93.53 o
  -3   3  22       65.01      108.55     35.72 o
  -2   3  22      639.47      736.53    109.41 o
 -13   4  22     1167.53      813.15    190.69 o
 -12   4  22       43.32       61.09     21.74 o
 -11   4  22     1060.92     1096.08    156.69 o
 -10   4  22      226.23      249.85     35.49 o
  -9   4  22      780.51      471.98    113.90 o
  -8   4  22       14.84       20.07     11.07 o
  -7   4  22      549.45      552.76     61.95 o
  -5   4  22      236.49      292.33     49.70 o
  -4   4  22      466.11      471.98     66.27 o
  -3   4  22      524.36      395.27     79.56 o
 -11   1  23      718.54      686.49    129.60 o
 -10   1  23      984.26      941.37    113.03 o
  -9   1  23      788.58      884.77    114.41 o
  -8   1  23     1459.99     1493.43    198.63 o
  -7   1  23      453.82      416.69     42.67 o
  -6   1  23     2073.11     2455.51     99.23 o
  -5   1  23     1053.80     1201.99     60.09 o
  -4   1  23      739.75      626.43    130.46 o
  -3   1  23      978.68      881.76    165.14 o
  -2   1  23      350.19      206.91     57.81 o
 -14   2  23       33.53       18.29     18.29 o
 -13   2  23      915.20     1051.94     96.12 o
 -12   2  23      101.30      108.72     22.78 o
 -11   2  23      173.07      237.80     37.62 o
  -9   2  23      287.95      316.15     44.01 o
  -8   2  23       13.06        8.97     15.19 o
  -6   2  23       79.61      167.91     26.92 o
  -5   2  23      611.50      619.01     93.88 o
  -4   2  23       56.11      138.75     31.58 o
  -3   2  23      119.38       92.15     24.85 o
 -13   3  23      266.72      277.67     45.04 o
 -12   3  23      698.83      760.89    156.95 o
 -10   3  23      944.15     1037.84    139.09 o
  -9   3  23      660.14      669.20     60.45 o
  -8   3  23      230.38      206.88     30.34 o
  -7   3  23      712.32      761.68     95.31 o
  -6   3  23      110.70       79.14     19.24 o
  -5   3  23      486.67      444.54     63.85 o
  -4   3  23      593.16      501.46     67.78 o
 -10   0  24      156.24       80.07     23.12 o
  -7   0  24      200.73       89.05     24.85 o
  -6   0  24     1041.36      841.97    201.04 o
  -5   0  24      114.40      102.51     31.75 o
 -12   1  24       21.30       25.89      9.84 o
 -11   1  24       83.00       49.18     17.95 o
  -8   1  24      141.92      186.55     49.87 o
  -6   1  24       11.58       14.50      9.76 o
  -5   1  24       23.71       26.46      9.88 o
  -9   2  24      994.90      850.60    157.90 o
  -8   2  24      651.49      633.68    108.72 o
  -7   2  24     1064.47     1019.03    151.34 o
 
